# Supplementary material for: Identification of QTL controlling domestication-related traits in cowpea (Vigna unguiculata L. Walp)
Source: Sci Rep. 2018 Apr 19;8:6261. doi: 10.1038/s41598-018-24349-4 (PMC5908840; doi:10.1038/s41598-018-24349-4)
Supplement: Supplementary file 2 — Table S3 [file 41598_2018_24349_MOESM2_ESM.xlsx]

## Sheet: Sheet1
Supplemental Table 3: candidate genes for each QTL
		Position (bp)
QTL	Chr	Start	End	Size	Start SNP	Peak SNP	End SNP
CPshat3	3	48928718	52339434	3410716	2_54039	2_45094	2_06200
CPshat5	5	45611871	47219894	1608023	2_00525	2_23044	2_52642
CPedl5	5	38404725	42939852	4535127	2_40968	2_00251	2_35654
CFcol7	7	19573247	24139093	4565846	2_04641	2_24259	2_32899
CFt5	5	480133	1144891	664758	2_17054	2_05332	2_23875
CFt9	9	3457056	7320896	3863840	2_51813	2_03945	2_08617
CSw1	1	36141991	37743957	1601966	2_34225	2_17042	2_33902
CSw6	6	32528096	33657667	1129571	2_49085	2_55420	2_52769
CSw8	8	36610400	38217970	1607570	2_07407	2_05809	2_51934
CPodl3	3	54263618	54348098	84480	2_22306	2_49508	2_18801
CPodl8	8	36035190	38217970	2182780	2_14438	2_00195	2_51934
CLl8	8	36844323	37842885	998562	2_00195	2_09764	2_22112
CLw1	1	34128249	37743957	3615708	2_30138	2_19941	2_33902
CLw8	8	36628613	37710852	1082239	2_15748	2_21200	2_54350
CSp5	5	1300552	1671631	371079	2_20642	2_07573	2_12440
CSp9	9	5939866	6433950	494084	2_47914	2_19332	2_54727

## Sheet: CPshat3
locusName	chromosome	start(bp)	end(bp)	Functional annotation
Vigun03g300700	Vu03	48938802	48944595	2-oxoglutarate (2OG) and Fe(II)-dependent oxygenase superfamily protein
Vigun03g300800	Vu03	48958509	48964604	myb-like transcription factor family protein
Vigun03g300900	Vu03	48974522	48984606	acyl-CoA oxidase 1
Vigun03g301000	Vu03	49015312	49016603	Integrase-type DNA-binding superfamily protein
Vigun03g301100	Vu03	49052505	49059382
Vigun03g301200	Vu03	49061864	49063043	myb domain protein 82
Vigun03g301300	Vu03	49066893	49074121	Exostosin family protein
Vigun03g301400	Vu03	49082448	49089565	Tryptophan RNA-binding attenuator protein-like
Vigun03g301500	Vu03	49102719	49110798	DWNN domain, a CCHC-type zinc finger
Vigun03g301600	Vu03	49114189	49116496	Ribosomal protein L23/L15e family protein
Vigun03g301700	Vu03	49117885	49120667	Oxidoreductase family protein
Vigun03g301800	Vu03	49134781	49138104	Plant protein of unknown function (DUF828) with plant pleckstrin homology-like region
Vigun03g301900	Vu03	49138760	49142405	formyltetrahydrofolate deformylase, putative
Vigun03g302000	Vu03	49146500	49150155	Protein of unknown function, DUF547
Vigun03g302100	Vu03	49151273	49154137	Protein of unknown function, DUF547
Vigun03g302200	Vu03	49177703	49189543	G2484-1 protein
Vigun03g302300	Vu03	49189628	49194121	O-fucosyltransferase family protein
Vigun03g302400	Vu03	49202823	49205794
Vigun03g302500	Vu03	49218449	49221662	Nodulin MtN21 /EamA-like transporter family protein
Vigun03g302600	Vu03	49230060	49231704	C2H2-like zinc finger protein
Vigun03g302700	Vu03	49249222	49259227	RGPR-related
Vigun03g302800	Vu03	49259853	49260926	Ribosomal protein S30 family protein
Vigun03g302900	Vu03	49263217	49270577	Class II aminoacyl-tRNA and biotin synthetases superfamily protein
Vigun03g303000	Vu03	49273854	49279640	peroxin 19-1
Vigun03g303100	Vu03	49278618	49282812	Pectin lyase-like superfamily protein
Vigun03g303200	Vu03	49288302	49295607	Nucleotide-diphospho-sugar transferases superfamily protein
Vigun03g303300	Vu03	49328882	49332443	Cwf15 / Cwc15 cell cycle control family protein
Vigun03g303400	Vu03	49335671	49336371
Vigun03g303500	Vu03	49345019	49347226	Eukaryotic aspartyl protease family protein
Vigun03g303600	Vu03	49363249	49366568	plant VAP homolog 12
Vigun03g303700	Vu03	49368679	49371352	Heavy metal transport/detoxification superfamily protein
Vigun03g303800	Vu03	49371496	49374128
Vigun03g303900	Vu03	49375060	49377140	Family of unknown function (DUF577)
Vigun03g304000	Vu03	49381791	49384085
Vigun03g304100	Vu03	49387763	49391230	Ubiquitin-like superfamily protein
Vigun03g304200	Vu03	49392281	49396670	YbaK/aminoacyl-tRNA synthetase-associated domain
Vigun03g304300	Vu03	49399497	49401749	Lactate/malate dehydrogenase family protein
Vigun03g304400	Vu03	49403690	49407631
Vigun03g304500	Vu03	49419778	49420514	Bifunctional inhibitor/lipid-transfer protein/seed storage 2S albumin superfamily protein
Vigun03g304600	Vu03	49428365	49429089	Bifunctional inhibitor/lipid-transfer protein/seed storage 2S albumin superfamily protein
Vigun03g304700	Vu03	49437919	49438746	Bifunctional inhibitor/lipid-transfer protein/seed storage 2S albumin superfamily protein
Vigun03g304800	Vu03	49444727	49445483	Bifunctional inhibitor/lipid-transfer protein/seed storage 2S albumin superfamily protein
Vigun03g304900	Vu03	49472073	49472597	Bifunctional inhibitor/lipid-transfer protein/seed storage 2S albumin superfamily protein
Vigun03g305000	Vu03	49482410	49483198	Bifunctional inhibitor/lipid-transfer protein/seed storage 2S albumin superfamily protein
Vigun03g305100	Vu03	49503643	49504022
Vigun03g305200	Vu03	49506336	49510725	nitrate transporter 1.1
Vigun03g305300	Vu03	49514865	49525386	OSBP(oxysterol binding protein)-related protein 2A
Vigun03g305400	Vu03	49538973	49543979	Phosphatidic acid phosphatase (PAP2) family protein
Vigun03g305500	Vu03	49555774	49561722	Haloacid dehalogenase-like hydrolase (HAD) superfamily protein
Vigun03g305600	Vu03	49589009	49593640	Aldolase superfamily protein
Vigun03g305700	Vu03	49613949	49618219	Glycosyl hydrolases family 32 protein
Vigun03g305800	Vu03	49631535	49636473	Cupredoxin superfamily protein
Vigun03g305900	Vu03	49653971	49657077	Plant-specific transcription factor YABBY family protein
Vigun03g306000	Vu03	49675924	49682101	NAC 007
Vigun03g306100	Vu03	49696515	49697193	SAUR-like auxin-responsive protein family
Vigun03g306200	Vu03	49697819	49704485	beta vacuolar processing enzyme
Vigun03g306300	Vu03	49714524	49718704	Translation elongation factor EFG/EF2 protein
Vigun03g306400	Vu03	49720764	49722518	Plant invertase/pectin methylesterase inhibitor superfamily protein
Vigun03g306500	Vu03	49736300	49738235	Bifunctional inhibitor/lipid-transfer protein/seed storage 2S albumin superfamily protein
Vigun03g306600	Vu03	49744441	49751246	copper chaperone for SOD1
Vigun03g306700	Vu03	49751706	49755680	nudix hydrolase homolog 14
Vigun03g306800	Vu03	49761050	49764419	Nucleotide-sugar transporter family protein
Vigun03g306900	Vu03	49766426	49774513	Cell cycle regulated microtubule associated protein
Vigun03g307000	Vu03	49789322	49793178	SNARE associated Golgi protein family
Vigun03g307100	Vu03	49805151	49805600	A20/AN1-like zinc finger family protein
Vigun03g307200	Vu03	49814987	49815439	A20/AN1-like zinc finger family protein
Vigun03g307300	Vu03	49823527	49828822	armadillo repeat kinesin 3
Vigun03g307400	Vu03	49833028	49835023	AT-hook motif nuclear-localized protein 22
Vigun03g307500	Vu03	49861611	49865048	ACT domain repeat 8
Vigun03g307600	Vu03	49886459	49891153	AT-hook motif nuclear-localized protein 1
Vigun03g307700	Vu03	49897924	49902718	CLP protease proteolytic subunit 2
Vigun03g307800	Vu03	49905737	49908845	Cornichon family protein
Vigun03g307900	Vu03	49916602	49917721
Vigun03g308000	Vu03	49941579	49945787	sterol-4alpha-methyl oxidase 1-1
Vigun03g308100	Vu03	49978362	49992241	Sec1/munc18-like (SM) proteins superfamily
Vigun03g308200	Vu03	50005429	50009638	glycine-rich protein
Vigun03g308300	Vu03	50018758	50022130
Vigun03g308400	Vu03	50028860	50031903	Class I peptide chain release factor
Vigun03g308500	Vu03	50032661	50034110	Protein of unknown function (DUF1442)
Vigun03g308600	Vu03	50049877	50053092	Leucine-rich repeat protein kinase family protein
Vigun03g308700	Vu03	50065396	50066448	Calcium-binding EF-hand family protein
Vigun03g308800	Vu03	50079092	50081108	ribosomal protein S13A
Vigun03g308900	Vu03	50082511	50088427	alpha/beta-Hydrolases superfamily protein
Vigun03g309000	Vu03	50089252	50089401
Vigun03g309100	Vu03	50090572	50091860	UDP-D-glucuronate 4-epimerase 2
Vigun03g309200	Vu03	50110817	50113757	cytochrome P450, family 706, subfamily A, polypeptide 6
Vigun03g309300	Vu03	50118298	50121584	cytochrome P450, family 706, subfamily A, polypeptide 4
Vigun03g309400	Vu03	50132402	50139428	copper ion binding
Vigun03g309500	Vu03	50150107	50152805	myb domain protein 85
Vigun03g309600	Vu03	50173935	50178857	HSP70-interacting protein 1
Vigun03g309700	Vu03	50185193	50187442	Subtilase family protein
Vigun03g309800	Vu03	50194291	50194620
Vigun03g309900	Vu03	50196195	50198877
Vigun03g310000	Vu03	50202296	50205262	PGR5-LIKE A
Vigun03g310100	Vu03	50210244	50211984	expansin A7
Vigun03g310200	Vu03	50214715	50221963	FIZZY-related 2
Vigun03g310300	Vu03	50223018	50235480	AGAMOUS-like 19
Vigun03g310400	Vu03	50251980	50259590	KNOTTED-like homeobox of Arabidopsis thaliana 7
Vigun03g310500	Vu03	50267280	50269179	nucleotide-rhamnose synthase/epimerase-reductase
Vigun03g310600	Vu03	50295621	50297306	TCP family transcription factor
Vigun03g310700	Vu03	50304463	50308523	hydroxymethylglutaryl-CoA synthase / HMG-CoA synthase / 3-hydroxy-3-methylglutaryl coenzyme A synthase
Vigun03g310800	Vu03	50318119	50320519	Pyridoxal phosphate (PLP)-dependent transferases superfamily protein
Vigun03g310900	Vu03	50330435	50336222	Glucose-methanol-choline (GMC) oxidoreductase family protein
Vigun03g311000	Vu03	50341354	50344903
Vigun03g311100	Vu03	50355010	50355753	Integrase-type DNA-binding superfamily protein
Vigun03g311200	Vu03	50395340	50395882	Integrase-type DNA-binding superfamily protein
Vigun03g311300	Vu03	50420014	50422555	MATE efflux family protein
Vigun03g311400	Vu03	50437244	50439541	BCL-2-associated athanogene 1
Vigun03g311500	Vu03	50440647	50445366	MBOAT (membrane bound O-acyl transferase) family protein
Vigun03g311600	Vu03	50457413	50460394	phloem protein 2-A12
Vigun03g311700	Vu03	50476338	50479036	GRAS family transcription factor
Vigun03g311800	Vu03	50479033	50479230
Vigun03g311900	Vu03	50481561	50483318
Vigun03g312000	Vu03	50486039	50490638	Ubiquitin-like superfamily protein
Vigun03g312100	Vu03	50498051	50505603	GPI transamidase subunit PIG-U
Vigun03g312200	Vu03	50515576	50519010	IQ-domain 22
Vigun03g312300	Vu03	50520822	50524293	replication factor C 2
Vigun03g312400	Vu03	50528153	50532965	Zinc finger, C3HC4 type (RING finger) family protein
Vigun03g312500	Vu03	50537624	50539825	Pyridoxal phosphate (PLP)-dependent transferases superfamily protein
Vigun03g312600	Vu03	50542984	50543943	Protein of unknown function (DUF579)
Vigun03g312700	Vu03	50551130	50552367
Vigun03g312800	Vu03	50574989	50578812	Cytidine/deoxycytidylate deaminase family protein
Vigun03g312900	Vu03	50580150	50585673	NAD(P)-binding Rossmann-fold superfamily protein
Vigun03g313000	Vu03	50593769	50595036	ATP synthase delta-subunit gene
Vigun03g313100	Vu03	50595306	50601132	Subtilase family protein
Vigun03g313200	Vu03	50604541	50608079	Subtilase family protein
Vigun03g313300	Vu03	50613909	50619007	purple acid phosphatase 27
Vigun03g313400	Vu03	50629116	50632553	exocyst subunit exo70 family protein F1
Vigun03g313500	Vu03	50633012	50636188	SNF1-related protein kinase regulatory subunit gamma 1
Vigun03g313600	Vu03	50643051	50646934	SWIB/MDM2 domain superfamily protein
Vigun03g313700	Vu03	50650008	50654289	SAP domain-containing protein
Vigun03g313800	Vu03	50675359	50687057	AAA-type ATPase family protein
Vigun03g313900	Vu03	50690856	50701615
Vigun03g314000	Vu03	50702312	50707802	uridine kinase/uracil phosphoribosyltransferase 1
Vigun03g314100	Vu03	50711330	50712555	calmodulin like 37
Vigun03g314200	Vu03	50716402	50717962	F-box/RNI-like superfamily protein
Vigun03g314300	Vu03	50720140	50724655	arginosuccinate synthase family
Vigun03g314400	Vu03	50726036	50728501	Protein kinase superfamily protein
Vigun03g314500	Vu03	50731062	50739668	Transducin/WD40 repeat-like superfamily protein
Vigun03g314600	Vu03	50856429	50874274	RNA-metabolising metallo-beta-lactamase family protein
Vigun03g314700	Vu03	50881103	50884853	adenylate kinase 1
Vigun03g314800	Vu03	50886483	50887701
Vigun03g314900	Vu03	50891472	50891573
Vigun03g315000	Vu03	50891583	50894276	Protein kinase superfamily protein
Vigun03g315100	Vu03	50898760	50901733	malate synthase
Vigun03g315200	Vu03	50914555	50917245	malate synthase
Vigun03g315300	Vu03	50930128	50931762
Vigun03g315400	Vu03	50939053	50940847	lysine histidine transporter 1
Vigun03g315500	Vu03	50945366	50949573	Putative endonuclease or glycosyl hydrolase
Vigun03g315600	Vu03	50967848	50971553	TRF-like 7
Vigun03g315700	Vu03	50981074	50981791
Vigun03g315800	Vu03	50991225	50993434	GRAS family transcription factor family protein
Vigun03g315900	Vu03	51003739	51007876	nucleoside diphosphate kinase 2
Vigun03g316000	Vu03	51007877	51009092
Vigun03g316100	Vu03	51010166	51022967	Protein kinase superfamily protein
Vigun03g316200	Vu03	51024386	51028519	26S proteasome, regulatory subunit Rpn7;Proteasome component (PCI) domain
Vigun03g316300	Vu03	51031326	51034176	Ribosomal protein S21 family protein
Vigun03g316400	Vu03	51034336	51035983	RING/U-box superfamily protein
Vigun03g316500	Vu03	51039672	51041489	GDSL-like Lipase/Acylhydrolase superfamily protein
Vigun03g316600	Vu03	51050651	51055016	Zinc finger C-x8-C-x5-C-x3-H type family protein
Vigun03g316700	Vu03	51060759	51070108	relative of early flowering 6
Vigun03g316800	Vu03	51078343	51083322	MA3 domain-containing protein
Vigun03g316900	Vu03	51091345	51096299	AAA-type ATPase family protein
Vigun03g317000	Vu03	51115542	51117488	Pectate lyase family protein
Vigun03g317100	Vu03	51152972	51156389	BTB and TAZ domain protein 2
Vigun03g317200	Vu03	51163497	51166979
Vigun03g317300	Vu03	51169860	51171240	Cysteine proteinases superfamily protein
Vigun03g317400	Vu03	51174911	51176581	Cysteine proteinases superfamily protein
Vigun03g317500	Vu03	51178749	51182991	Transducin/WD40 repeat-like superfamily protein
Vigun03g317600	Vu03	51213755	51215222	Transducin/WD40 repeat-like superfamily protein
Vigun03g317700	Vu03	51223201	51225675
Vigun03g317800	Vu03	51227986	51230705	protein-l-isoaspartate methyltransferase 1
Vigun03g317900	Vu03	51231963	51234904	chloroplast RNA-binding protein 31B
Vigun03g318000	Vu03	51245081	51248897	proline transporter 1
Vigun03g318100	Vu03	51254143	51254511
Vigun03g318200	Vu03	51254910	51258101	cytochrome P450, family 83, subfamily B, polypeptide 1
Vigun03g318300	Vu03	51274604	51278958	FUS3-complementing gene 2
Vigun03g318400	Vu03	51292835	51296850	FUS3-complementing gene 2
Vigun03g318500	Vu03	51304793	51307992	cytochrome P450, family 71, subfamily B, polypeptide 37
Vigun03g318600	Vu03	51310968	51313243	cytochrome P450, family 71, subfamily B, polypeptide 37
Vigun03g318700	Vu03	51330187	51333792	cytochrome P450, family 71, subfamily A, polypeptide 20
Vigun03g318800	Vu03	51348767	51351484	cytochrome P450, family 71, subfamily B, polypeptide 37
Vigun03g318900	Vu03	51357107	51359253	cytochrome P450, family 71, subfamily B, polypeptide 36
Vigun03g319000	Vu03	51361592	51363463	cytochrome P450, family 71, subfamily A, polypeptide 24
Vigun03g319100	Vu03	51368194	51373171	quinolinate synthase
Vigun03g319200	Vu03	51376992	51377969	Calcineurin-like metallo-phosphoesterase superfamily protein
Vigun03g319300	Vu03	51378319	51379523	nitrate transmembrane transporters
Vigun03g319400	Vu03	51383228	51387316
Vigun03g319500	Vu03	51388609	51389595	Plant protein of unknown function (DUF868)
Vigun03g319600	Vu03	51398754	51400645	RAB GTPase homolog E1B
Vigun03g319700	Vu03	51403501	51407741	drought-induced 19
Vigun03g319800	Vu03	51418095	51420731	Pentatricopeptide repeat (PPR) superfamily protein
Vigun03g319900	Vu03	51423451	51426213	Pentatricopeptide repeat (PPR) superfamily protein
Vigun03g320000	Vu03	51427152	51428158
Vigun03g320100	Vu03	51428330	51428593
Vigun03g320200	Vu03	51437052	51441861	ubiquitin-associated (UBA)/TS-N domain-containing protein / octicosapeptide/Phox/Bemp1 (PB1) domain-containing protein
Vigun03g320300	Vu03	51455156	51457787	plant intracellular ras group-related LRR 9
Vigun03g320400	Vu03	51464196	51465673	Octicosapeptide/Phox/Bem1p family protein
Vigun03g320500	Vu03	51495956	51498347	Concanavalin A-like lectin protein kinase family protein
Vigun03g320600	Vu03	51498434	51501941	ferric reduction oxidase 8
Vigun03g320700	Vu03	51541065	51543431	Adenine nucleotide alpha hydrolases-like superfamily protein
Vigun03g320800	Vu03	51548006	51553486	P-loop containing nucleoside triphosphate hydrolases superfamily protein
Vigun03g320900	Vu03	51556823	51559150	Ribosomal protein L18e/L15 superfamily protein
Vigun03g321000	Vu03	51571176	51575833	armadillo repeat only 4
Vigun03g321100	Vu03	51580554	51582426	myb domain protein 50
Vigun03g321200	Vu03	51621137	51624563	histone deacetylase 6
Vigun03g321300	Vu03	51631492	51632651	S-adenosyl-L-methionine-dependent methyltransferases superfamily protein
Vigun03g321400	Vu03	51664019	51666487	Lateral organ boundaries (LOB) domain family protein
Vigun03g321500	Vu03	51679117	51685215	tryptophan aminotransferase related 2
Vigun03g321600	Vu03	51712864	51715568	NAD(P)-binding Rossmann-fold superfamily protein
Vigun03g321700	Vu03	51716871	51721256
Vigun03g321800	Vu03	51744893	51749641	Leucine-rich receptor-like protein kinase family protein
Vigun03g321900	Vu03	51757155	51761402	Protein of Unknown Function (DUF239)
Vigun03g322000	Vu03	51779524	51781610	UBX domain-containing protein
Vigun03g322100	Vu03	51783894	51789037	GDA1/CD39 nucleoside phosphatase family protein
Vigun03g322200	Vu03	51790259	51799197	Sec14p-like phosphatidylinositol transfer family protein
Vigun03g322300	Vu03	51799198	51801104	SOUL heme-binding family protein
Vigun03g322400	Vu03	51809517	51821403	modifier of snc1
Vigun03g322500	Vu03	51837391	51841057	embryo defective 2759
Vigun03g322600	Vu03	51851636	51854678
Vigun03g322700	Vu03	51859432	51862911	Leucine-rich repeat transmembrane protein kinase
Vigun03g322800	Vu03	51864230	51869677	cysteine-rich RLK (RECEPTOR-like protein kinase) 42
Vigun03g322900	Vu03	51870392	51872308
Vigun03g323000	Vu03	51874843	51879147	Mitochondrial import inner membrane translocase subunit Tim17/Tim22/Tim23 family protein
Vigun03g323100	Vu03	51879426	51884912
Vigun03g323200	Vu03	51887937	51891096
Vigun03g323300	Vu03	51904005	51909776	SKP1/ASK-interacting protein 16
Vigun03g323400	Vu03	51915586	51918518	Glucose-6-phosphate/phosphate translocator-related
Vigun03g323500	Vu03	51926815	51928384	myb domain protein 98
Vigun03g323600	Vu03	51934283	51938021	SGNH hydrolase-type esterase superfamily protein
Vigun03g323700	Vu03	51942100	51948504	HCO3- transporter family
Vigun03g323800	Vu03	51956324	51958536	SufE/NifU family protein
Vigun03g323900	Vu03	51958662	51960376	Inositol 1,3,4-trisphosphate 5/6-kinase family protein
Vigun03g324000	Vu03	51961203	51971560	Transducin family protein / WD-40 repeat family protein
Vigun03g324100	Vu03	51979797	51995297	pantothenate kinase 2
Vigun03g324200	Vu03	52000013	52002076	Dof-type zinc finger DNA-binding family protein
Vigun03g324300	Vu03	52010622	52014913	similar to RCD one 5
Vigun03g324400	Vu03	52020313	52021455	Protein of unknown function (DUF1645)
Vigun03g324500	Vu03	52031419	52035999	1-deoxy-D-xylulose 5-phosphate reductoisomerase
Vigun03g324600	Vu03	52045545	52056701	peroxin 14
Vigun03g324700	Vu03	52064774	52065947	myb domain protein 66
Vigun03g324800	Vu03	52080794	52084040	Tetratricopeptide repeat (TPR)-like superfamily protein
Vigun03g324900	Vu03	52086124	52089434	Protein kinase superfamily protein
Vigun03g325000	Vu03	52106043	52108417	Uncharacterised protein family (UPF0497)
Vigun03g325100	Vu03	52112722	52120292	SUGAR-INSENSITIVE 3
Vigun03g325200	Vu03	52142023	52143796	Phosphoglycerate mutase family protein
Vigun03g325300	Vu03	52170192	52171536	basic helix-loop-helix (bHLH) DNA-binding superfamily protein
Vigun03g325400	Vu03	52194749	52199155	Protein kinase superfamily protein
Vigun03g325500	Vu03	52205323	52206983	Nodulin MtN3 family protein
Vigun03g325600	Vu03	52213522	52215570	ARM repeat superfamily protein
Vigun03g325700	Vu03	52219451	52223795	aldehyde dehydrogenase 2B4
Vigun03g325800	Vu03	52227992	52228716	NADH:ubiquinone/plastoquinone oxidoreductase, chain 3 protein
Vigun03g325900	Vu03	52228450	52229089	photosystem II reaction center protein G
Vigun03g326000	Vu03	52229035	52230380	NADH dehydrogenase subunit J
Vigun03g326100	Vu03	52231323	52231562
Vigun03g326200	Vu03	52235221	52237431	spermidine synthase 1
Vigun03g326300	Vu03	52243092	52245350
Vigun03g326400	Vu03	52248201	52250190	Ribonuclease III family protein
Vigun03g326500	Vu03	52250886	52255768	NHL domain-containing protein
Vigun03g326600	Vu03	52257864	52262672	RNA-dependent RNA polymerase 2
Vigun03g326700	Vu03	52267503	52269112	RING/U-box superfamily protein
Vigun03g326800	Vu03	52273080	52279711	ubiquitin-conjugating enzyme 5
Vigun03g326900	Vu03	52282671	52284244	hypoxia-responsive family protein / zinc finger (C3HC4-type RING finger) family protein
Vigun03g327000	Vu03	52291292	52293925	nodulin MtN21 /EamA-like transporter family protein
Vigun03g327100	Vu03	52296154	52303172	DegP protease 9
Vigun03g327200	Vu03	52308544	52311943	RHO-related protein from plants 10
Vigun03g327300	Vu03	52325050	52330845	Xanthine/uracil permease family protein
Vigun03g327400	Vu03	52338677	52340530

## Sheet: CPshat5
locusName	chromosome	start(bp)	end(bp)	Functional annotation
Vigun05g263800	Vu05	45619348	45623316
Vigun05g263900	Vu05	45626164	45631271
Vigun05g264000	Vu05	45632900	45633735	Histone superfamily protein
Vigun05g264100	Vu05	45634373	45635043	Histone superfamily protein
Vigun05g264200	Vu05	45639687	45642348
Vigun05g264300	Vu05	45644006	45648389	ZIP metal ion transporter family
Vigun05g264400	Vu05	45650969	45652942	UDP-Glycosyltransferase superfamily protein
Vigun05g264500	Vu05	45660639	45669746	RNA helicase family protein
Vigun05g264600	Vu05	45672005	45675374	ETHYLENE-INSENSITIVE3-like 3
Vigun05g264700	Vu05	45681423	45684637	Calcium-dependent lipid-binding (CaLB domain) plant phosphoribosyltransferase family protein
Vigun05g264800	Vu05	45685571	45693203	AMP-dependent synthetase and ligase family protein
Vigun05g264900	Vu05	45698913	45705555	NAD(P)-binding Rossmann-fold superfamily protein
Vigun05g265000	Vu05	45711749	45716537	NAD(P)-binding Rossmann-fold superfamily protein
Vigun05g265100	Vu05	45717463	45723875	topoisomerase 6 subunit B
Vigun05g265200	Vu05	45727814	45733469	beta glucosidase 17
Vigun05g265300	Vu05	45736713	45740246	alpha/beta-Hydrolases superfamily protein
Vigun05g265400	Vu05	45745682	45748333	alpha/beta-Hydrolases superfamily protein
Vigun05g265500	Vu05	45751631	45753802	alpha/beta-Hydrolases superfamily protein
Vigun05g265600	Vu05	45762391	45764608	alpha/beta-Hydrolases superfamily protein
Vigun05g265700	Vu05	45765405	45768215	beta glucosidase 16
Vigun05g265800	Vu05	45774556	45777530	beta glucosidase 32
Vigun05g265900	Vu05	45783519	45786808	beta glucosidase 13
Vigun05g266000	Vu05	45791549	45795342	beta glucosidase 13
Vigun05g266100	Vu05	45807558	45811349	beta glucosidase 13
Vigun05g266200	Vu05	45814639	45819431	beta glucosidase 17
Vigun05g266300	Vu05	45826478	45829919	beta glucosidase 17
Vigun05g266400	Vu05	45836890	45840719	beta glucosidase 17
Vigun05g266500	Vu05	45860497	45864478	beta glucosidase 15
Vigun05g266600	Vu05	45874503	45878533	beta glucosidase 15
Vigun05g266700	Vu05	45888727	45892561	beta glucosidase 15
Vigun05g266800	Vu05	45902758	45906592	beta glucosidase 15
Vigun05g266900	Vu05	45915799	45919281	beta glucosidase 13
Vigun05g267000	Vu05	45922209	45925639	beta glucosidase 15
Vigun05g267100	Vu05	45927771	45929896
Vigun05g267200	Vu05	45937357	45945555	IBR domain-containing protein
Vigun05g267300	Vu05	45947294	45947983
Vigun05g267400	Vu05	45954968	45959173
Vigun05g267500	Vu05	45961339	45965602	S-adenosyl-L-methionine-dependent methyltransferases superfamily protein
Vigun05g267600	Vu05	45966746	45970159	farnesyltransferase A
Vigun05g267700	Vu05	45970943	45974462	endonuclease III 2
Vigun05g267800	Vu05	45975702	45985588	ARM repeat superfamily protein
Vigun05g267900	Vu05	45987418	45987789	Ribosomal L18p/L5e family protein
Vigun05g268000	Vu05	45990651	45992659	Far-red impaired responsive (FAR1) family protein
Vigun05g268100	Vu05	45992877	45994372	Calcium-binding EF-hand family protein
Vigun05g268200	Vu05	45997678	45999838
Vigun05g268300	Vu05	46010998	46014707	crinkly4
Vigun05g268400	Vu05	46015071	46018114	Far-red impaired responsive (FAR1) family protein
Vigun05g268500	Vu05	46023304	46026887	pfkB-like carbohydrate kinase family protein
Vigun05g268600	Vu05	46026965	46030554
Vigun05g268700	Vu05	46031146	46032381	Leucine-rich repeat (LRR) family protein
Vigun05g268800	Vu05	46032888	46035432	B-box zinc finger family protein
Vigun05g268900	Vu05	46037158	46037838
Vigun05g269000	Vu05	46040882	46043449	Protein of unknown function (DUF1336)
Vigun05g269100	Vu05	46053979	46056089	Calcium-dependent phosphotriesterase superfamily protein
Vigun05g269200	Vu05	46056756	46066276	electron-transfer flavoprotein:ubiquinone oxidoreductase
Vigun05g269300	Vu05	46066466	46070551	Basic-leucine zipper (bZIP) transcription factor family protein
Vigun05g269400	Vu05	46073564	46081649	RNA binding
Vigun05g269500	Vu05	46083377	46086246	glyoxalase 2-4
Vigun05g269600	Vu05	46106912	46107667	zinc knuckle (CCHC-type) family protein
Vigun05g269700	Vu05	46114689	46115383	zinc knuckle (CCHC-type) family protein
Vigun05g269800	Vu05	46121245	46123087
Vigun05g269900	Vu05	46132634	46133830
Vigun05g270000	Vu05	46143239	46147905	Plant protein of unknown function (DUF936)
Vigun05g270100	Vu05	46159440	46161188	Ribosomal L38e protein family
Vigun05g270200	Vu05	46165988	46168229	GRAS family transcription factor
Vigun05g270300	Vu05	46173434	46178010	RNA-binding ASCH domain protein
Vigun05g270400	Vu05	46179502	46184451
Vigun05g270500	Vu05	46199264	46199485
Vigun05g270600	Vu05	46210108	46215874	Protein of unknown function (DUF3755)
Vigun05g270700	Vu05	46220457	46223130	Peroxidase superfamily protein
Vigun05g270800	Vu05	46222241	46232462	Ypt/Rab-GAP domain of gyp1p superfamily protein
Vigun05g270900	Vu05	46242028	46249322	Plant regulator RWP-RK family protein
Vigun05g271000	Vu05	46250494	46251610
Vigun05g271100	Vu05	46254007	46257336	peroxin 13
Vigun05g271200	Vu05	46258451	46264190	Ypt/Rab-GAP domain of gyp1p superfamily protein
Vigun05g271300	Vu05	46264235	46267690	Vacuolar sorting protein 9 (VPS9) domain
Vigun05g271400	Vu05	46268620	46276434	CTC-interacting domain 4
Vigun05g271500	Vu05	46277696	46280791	nuclear factor Y, subunit A8
Vigun05g271600	Vu05	46281920	46286559	alfin-like 3
Vigun05g271700	Vu05	46288128	46290334	Pyridoxal-5\'-phosphate-dependent enzyme family protein
Vigun05g271800	Vu05	46293694	46294917	hydroxyproline-rich glycoprotein family protein
Vigun05g271900	Vu05	46297936	46300449	Protein kinase protein with adenine nucleotide alpha hydrolases-like domain
Vigun05g272000	Vu05	46303376	46306178	translocase of inner mitochondrial membrane 23
Vigun05g272100	Vu05	46308784	46312660	lipoxygenase 1
Vigun05g272200	Vu05	46312995	46316936	lipoxygenase 1
Vigun05g272300	Vu05	46328195	46331966	lipoxygenase 1
Vigun05g272400	Vu05	46337516	46341707	lipoxygenase 1
Vigun05g272500	Vu05	46345117	46348866	lipoxygenase 1
Vigun05g272600	Vu05	46356291	46359549	eif4a-2
Vigun05g272700	Vu05	46362239	46363429	Protein of unknown function (DUF3511)
Vigun05g272800	Vu05	46365048	46366497	casein kinase 1-like protein 2
Vigun05g272900	Vu05	46366519	46369625	casein kinase 1-like protein 2
Vigun05g273000	Vu05	46372692	46380135	ATPase E1-E2 type family protein / haloacid dehalogenase-like hydrolase family protein
Vigun05g273100	Vu05	46389683	46390821	Arabidopsis defensin-like protein
Vigun05g273200	Vu05	46392173	46398050	serine/threonine phosphatase 7
Vigun05g273300	Vu05	46400498	46403577	Survival protein SurE-like phosphatase/nucleotidase
Vigun05g273400	Vu05	46405405	46405617
Vigun05g273500	Vu05	46408729	46410767	myb domain protein 26
Vigun05g273600	Vu05	46416516	46417120
Vigun05g273700	Vu05	46419839	46422321	IQ-domain 8
Vigun05g273800	Vu05	46425137	46427989	calmodulin-binding family protein
Vigun05g273900	Vu05	46431890	46433062
Vigun05g274000	Vu05	46433645	46436031	SNARE-like superfamily protein
Vigun05g274100	Vu05	46436792	46440449	RNA-binding (RRM/RBD/RNP motifs) family protein
Vigun05g274200	Vu05	46441255	46443119	SMAD/FHA domain-containing protein
Vigun05g274300	Vu05	46443299	46446410	glyoxylate reductase 2
Vigun05g274400	Vu05	46446983	46450690	nucleosome assembly protein 1;2
Vigun05g274500	Vu05	46455748	46459117	Glycosyl hydrolases family 32 protein
Vigun05g274600	Vu05	46474164	46476123	indeterminate(ID)-domain 7
Vigun05g274700	Vu05	46485184	46496121	beta-galactosidase 17
Vigun05g274800	Vu05	46497658	46499137	LOB domain-containing protein 22
Vigun05g274900	Vu05	46499468	46500931	Protein kinase superfamily protein
Vigun05g275000	Vu05	46524923	46529313	disease resistance protein (TIR-NBS-LRR class), putative
Vigun05g275100	Vu05	46533826	46540580	Transcription factor IIA, alpha/beta subunit
Vigun05g275200	Vu05	46543924	46545351	Late embryogenesis abundant (LEA) hydroxyproline-rich glycoprotein family
Vigun05g275300	Vu05	46551094	46555085	Protein kinase superfamily protein
Vigun05g275400	Vu05	46558328	46560798	Pentatricopeptide repeat (PPR-like) superfamily protein
Vigun05g275500	Vu05	46564489	46569796	Glucose-methanol-choline (GMC) oxidoreductase family protein
Vigun05g275600	Vu05	46578080	46580393	EID1-like 2
Vigun05g275700	Vu05	46581456	46591615	Root hair defective 3 GTP-binding protein (RHD3)
Vigun05g275800	Vu05	46592869	46598969	Transducin family protein / WD-40 repeat family protein
Vigun05g275900	Vu05	46600477	46603307
Vigun05g276000	Vu05	46605061	46611026	beta galactosidase 1
Vigun05g276100	Vu05	46619922	46625361	Ribonuclease III family protein
Vigun05g276200	Vu05	46626303	46632281
Vigun05g276300	Vu05	46633428	46635224	F-box/RNI-like superfamily protein
Vigun05g276400	Vu05	46635228	46636089
Vigun05g276500	Vu05	46636149	46639293	phospholipase D alpha 4
Vigun05g276600	Vu05	46645844	46646749	PRA1 (Prenylated rab acceptor) family protein
Vigun05g276700	Vu05	46648222	46652469	Exonuclease family protein
Vigun05g276800	Vu05	46652953	46659483	Protein kinase protein with adenine nucleotide alpha hydrolases-like domain
Vigun05g276900	Vu05	46673914	46675462	Pyridoxal phosphate phosphatase-related protein
Vigun05g277000	Vu05	46677048	46679156	Pyridoxal phosphate phosphatase-related protein
Vigun05g277100	Vu05	46686142	46694695	Protein phosphatase 2A, regulatory subunit PR55
Vigun05g277200	Vu05	46695527	46697354	Mitochondrial ATP synthase subunit G protein
Vigun05g277300	Vu05	46701395	46703644	DOF zinc finger protein 1
Vigun05g277400	Vu05	46704892	46707198	Ribosomal L28e protein family
Vigun05g277500	Vu05	46710048	46711213	vacuolar protein sorting 46.1
Vigun05g277600	Vu05	46714482	46717490	peptidase M20/M25/M40 family protein
Vigun05g277700	Vu05	46717612	46725016	RNA methyltransferase family protein
Vigun05g277800	Vu05	46734008	46735959	basic helix-loop-helix (bHLH) DNA-binding superfamily protein
Vigun05g277900	Vu05	46739067	46743860	Leucine-rich repeat transmembrane protein kinase protein
Vigun05g278000	Vu05	46744983	46749514	Leucine-rich repeat protein kinase family protein
Vigun05g278100	Vu05	46752314	46757429	Leucine-rich repeat transmembrane protein kinase protein
Vigun05g278200	Vu05	46760217	46765135	Leucine-rich repeat protein kinase family protein
Vigun05g278300	Vu05	46767007	46772527	Leucine-rich repeat protein kinase family protein
Vigun05g278400	Vu05	46776722	46783133	Leucine-rich repeat transmembrane protein kinase protein
Vigun05g278500	Vu05	46785668	46788889	Leucine-rich repeat transmembrane protein kinase protein
Vigun05g278600	Vu05	46793426	46798373	Leucine-rich repeat protein kinase family protein
Vigun05g278700	Vu05	46805025	46811833	Leucine-rich repeat transmembrane protein kinase protein
Vigun05g278800	Vu05	46815332	46820440	Leucine-rich repeat transmembrane protein kinase protein
Vigun05g278900	Vu05	46822953	46829635	Leucine-rich repeat protein kinase family protein
Vigun05g279000	Vu05	46832696	46838662	Leucine-rich repeat protein kinase family protein
Vigun05g279100	Vu05	46843039	46847760	Leucine-rich repeat transmembrane protein kinase protein
Vigun05g279200	Vu05	46862247	46863937	GDSL-like Lipase/Acylhydrolase superfamily protein
Vigun05g279300	Vu05	46867194	46870728	actin binding protein family
Vigun05g279400	Vu05	46873654	46884743	ATP-dependent peptidases;nucleotide binding;serine-type endopeptidases;DNA helicases;ATP binding;damaged DNA binding;nucleoside-triphosphatases
Vigun05g279500	Vu05	46883972	46888182	phosphofructokinase 3
Vigun05g279600	Vu05	46890357	46894933	Insulinase (Peptidase family M16) protein
Vigun05g279700	Vu05	46896201	46896780
Vigun05g279800	Vu05	46900823	46902817	IQ-domain 26
Vigun05g279900	Vu05	46932790	46935603
Vigun05g280000	Vu05	46936145	46936652
Vigun05g280100	Vu05	46952617	46957165	indole-3-acetic acid inducible 18
Vigun05g280200	Vu05	46957076	46957401
Vigun05g280300	Vu05	46970122	46971078
Vigun05g280400	Vu05	46979394	46982686	Tetratricopeptide repeat (TPR)-like superfamily protein
Vigun05g280500	Vu05	46983004	46988068	protein kinase family protein / peptidoglycan-binding LysM domain-containing protein
Vigun05g280600	Vu05	46987673	46989636	2-oxoglutarate (2OG) and Fe(II)-dependent oxygenase superfamily protein
Vigun05g280700	Vu05	46991247	47002876	ARM repeat superfamily protein
Vigun05g280800	Vu05	47003940	47005869	HPT phosphotransmitter 4
Vigun05g280900	Vu05	47010091	47010833
Vigun05g281000	Vu05	47012062	47016400	Homeodomain-like superfamily protein
Vigun05g281100	Vu05	47025299	47030580	NADP-malic enzyme 4
Vigun05g281200	Vu05	47039156	47047969	ABC-2 and Plant PDR ABC-type transporter family protein
Vigun05g281300	Vu05	47053298	47055792	downstream target of AGL15-4
Vigun05g281400	Vu05	47065176	47066133
Vigun05g281500	Vu05	47070149	47070712	Protein of unknown function (DUF1677)
Vigun05g281600	Vu05	47072156	47079352	Homeobox-leucine zipper family protein / lipid-binding START domain-containing protein
Vigun05g281700	Vu05	47084710	47089463	mitotic phosphoprotein N\' end (MPPN) family protein
Vigun05g281800	Vu05	47090129	47096334	AAA-type ATPase family protein
Vigun05g281900	Vu05	47099148	47099829	early nodulin-like protein 7
Vigun05g282000	Vu05	47101973	47104582	Ankyrin repeat family protein
Vigun05g282100	Vu05	47107213	47109358	dihydroflavonol 4-reductase-like1
Vigun05g282200	Vu05	47110609	47112806
Vigun05g282300	Vu05	47119077	47119727	Integrase-type DNA-binding superfamily protein
Vigun05g282400	Vu05	47121105	47125367	ENTH/VHS family protein
Vigun05g282500	Vu05	47125397	47131470	Predicted eukaryotic LigT
Vigun05g282600	Vu05	47132664	47138834	Predicted eukaryotic LigT
Vigun05g282700	Vu05	47141606	47143335	delta tonoplast integral protein
Vigun05g282800	Vu05	47145540	47147641	NDH-dependent cyclic electron flow 1
Vigun05g282900	Vu05	47149990	47155226	tRNAse Z4
Vigun05g283000	Vu05	47156014	47158312	ALA-interacting subunit 5
Vigun05g283100	Vu05	47159154	47161445	Transducin/WD40 repeat-like superfamily protein
Vigun05g283200	Vu05	47162557	47162999
Vigun05g283300	Vu05	47163089	47166898
Vigun05g283400	Vu05	47168632	47171410	indoleacetic acid-induced protein 8
Vigun05g283500	Vu05	47186681	47189952	basic helix-loop-helix (bHLH) DNA-binding superfamily protein
Vigun05g283600	Vu05	47194705	47197917	Major facilitator superfamily protein
Vigun05g283700	Vu05	47199740	47203524	Major facilitator superfamily protein
Vigun05g283800	Vu05	47203204	47204818	PLAC8 family protein
Vigun05g283900	Vu05	47205934	47216284	golgin candidate 5
Vigun05g284000	Vu05	47216322	47217463	golgin candidate 5
Vigun05g284100	Vu05	47218615	47220887	Tetratricopeptide repeat (TPR)-like superfamily protein

## Sheet: CPedl5
locusName	chromosome	start(bp)	end(bp)	Functional annotation
Vigun05g198500	Vu05	38404677	38410117	ARF-GAP domain 5
Vigun05g198600	Vu05	38423385	38425246	Protein of unknown function (DUF761)
Vigun05g198700	Vu05	38440117	38445382
Vigun05g198800	Vu05	38467570	38478413	myosin 2
Vigun05g198900	Vu05	38479185	38481494	light-harvesting chlorophyll B-binding protein 3
Vigun05g199000	Vu05	38483080	38494029	DNA repair and meiosis protein (Mre11)
Vigun05g199100	Vu05	38525174	38530317	cyclic nucleotide-gated cation channel 4
Vigun05g199200	Vu05	38540664	38541219
Vigun05g199300	Vu05	38559290	38562672	Protein of unknown function (DUF1223)
Vigun05g199400	Vu05	38562279	38565402	membrane-associated mannitol-induced
Vigun05g199500	Vu05	38583162	38587821	NB-ARC domain-containing disease resistance protein
Vigun05g199600	Vu05	38588619	38589489	Wound-responsive family protein
Vigun05g199700	Vu05	38592992	38593626	Wound-responsive family protein
Vigun05g199800	Vu05	38611444	38613347	MYB-like 102
Vigun05g199900	Vu05	38634269	38637431	Cyclin D6;1
Vigun05g200000	Vu05	38651415	38652644
Vigun05g200100	Vu05	38658966	38669196	Met-10+ like family protein
Vigun05g200200	Vu05	38669276	38670397
Vigun05g200300	Vu05	38673767	38675093	sporocyteless (SPL)
Vigun05g200400	Vu05	38730009	38730849	pinoid-binding protein 1
Vigun05g200500	Vu05	38786207	38789719	S-locus lectin protein kinase family protein
Vigun05g200600	Vu05	38798809	38802604	S-locus lectin protein kinase family protein
Vigun05g200700	Vu05	38803436	38805553	S-locus lectin protein kinase family protein
Vigun05g200800	Vu05	38806031	38806363	protein serine/threonine kinases;protein kinases;ATP binding;sugar binding;kinases;carbohydrate binding
Vigun05g200900	Vu05	38807897	38812256	receptor kinase 3
Vigun05g201000	Vu05	38819180	38820724	Calcium-binding EF-hand family protein
Vigun05g201100	Vu05	38820766	38824940	S-locus lectin protein kinase family protein
Vigun05g201200	Vu05	38828305	38829656	BURP domain-containing protein
Vigun05g201300	Vu05	38835164	38839895	beta-galactosidase 7
Vigun05g201400	Vu05	38851543	38855696	receptor kinase 3
Vigun05g201500	Vu05	38860961	38865465	Quinone reductase family protein
Vigun05g201600	Vu05	38866261	38872212	basic helix-loop-helix (bHLH) DNA-binding superfamily protein
Vigun05g201700	Vu05	38939526	38942247	Auxin-responsive GH3 family protein
Vigun05g201800	Vu05	38981413	38986134	RNA-binding (RRM/RBD/RNP motifs) family protein
Vigun05g201900	Vu05	38987149	38988675	Uncharacterised conserved protein (UCP012943)
Vigun05g202000	Vu05	39010423	39012282
Vigun05g202100	Vu05	39018576	39022927	organic cation/carnitine transporter4
Vigun05g202200	Vu05	39032567	39035259	terpene synthase 21
Vigun05g202300	Vu05	39081048	39090569	terpene synthase 21
Vigun05g202400	Vu05	39099458	39103679	terpene synthase 21
Vigun05g202500	Vu05	39111585	39115001	scarecrow-like 5
Vigun05g202600	Vu05	39136679	39140735	Protein kinase superfamily protein
Vigun05g202700	Vu05	39141721	39144607	Translation protein SH3-like family protein
Vigun05g202800	Vu05	39148308	39151793	NAD(P)-binding Rossmann-fold superfamily protein
Vigun05g202900	Vu05	39164840	39165702	histone H2A 2
Vigun05g203000	Vu05	39166088	39167028	histone H2A 2
Vigun05g203100	Vu05	39174303	39178762	formin homology5
Vigun05g203200	Vu05	39182205	39183455
Vigun05g203300	Vu05	39183664	39185796	HSP20-like chaperones superfamily protein
Vigun05g203400	Vu05	39189869	39196947	kinesin 3
Vigun05g203500	Vu05	39196948	39198427	PsbQ-like 1
Vigun05g203600	Vu05	39201880	39203885	C-terminal cysteine residue is changed to a serine 1
Vigun05g203700	Vu05	39208887	39210715	basic helix-loop-helix (bHLH) DNA-binding superfamily protein
Vigun05g203800	Vu05	39211235	39212744	Domain of unknown function (DUF1995)
Vigun05g203900	Vu05	39212699	39216695	galacturonosyltransferase 12
Vigun05g204000	Vu05	39223796	39230118	homolog of yeast autophagy 18 (ATG18) G
Vigun05g204100	Vu05	39251538	39260972
Vigun05g204200	Vu05	39261759	39266456	Transducin/WD40 repeat-like superfamily protein
Vigun05g204300	Vu05	39287943	39288955
Vigun05g204400	Vu05	39290710	39291711
Vigun05g204500	Vu05	39292181	39297393	Tetratricopeptide repeat (TPR)-like superfamily protein
Vigun05g204600	Vu05	39303253	39304314	Late embryogenesis abundant (LEA) hydroxyproline-rich glycoprotein family
Vigun05g204700	Vu05	39330210	39333691	gibberellin 2-oxidase 8
Vigun05g204800	Vu05	39341566	39342091
Vigun05g204900	Vu05	39368627	39370316
Vigun05g205000	Vu05	39376254	39379812	gibberellin 2-oxidase 8
Vigun05g205100	Vu05	39420209	39427814
Vigun05g205200	Vu05	39431589	39434673	translocase of outer membrane 22-V
Vigun05g205300	Vu05	39435446	39438664	COBRA-like protein 10 precursor
Vigun05g205400	Vu05	39442722	39450848	Ypt/Rab-GAP domain of gyp1p superfamily protein
Vigun05g205500	Vu05	39456083	39457301	early nodulin-like protein 9
Vigun05g205600	Vu05	39458140	39466878	PDI-like 5-3
Vigun05g205700	Vu05	39472146	39473529
Vigun05g205800	Vu05	39483575	39490169	protodermal factor 2
Vigun05g205900	Vu05	39490203	39491855	UDP-Glycosyltransferase superfamily protein
Vigun05g206000	Vu05	39496064	39497449	UDP-Glycosyltransferase superfamily protein
Vigun05g206100	Vu05	39503703	39508606	disease resistance protein (TIR-NBS-LRR class), putative
Vigun05g206200	Vu05	39513472	39519475	disease resistance protein (TIR-NBS-LRR class), putative
Vigun05g206300	Vu05	39538493	39545059	disease resistance protein (TIR-NBS-LRR class), putative
Vigun05g206400	Vu05	39563315	39564874	UDP-Glycosyltransferase superfamily protein
Vigun05g206500	Vu05	39577868	39579385	UDP-Glycosyltransferase superfamily protein
Vigun05g206600	Vu05	39586886	39588690	gamma-glutamyl transpeptidase 1
Vigun05g206700	Vu05	39595425	39596619	UDP-Glycosyltransferase superfamily protein
Vigun05g206800	Vu05	39596620	39601055	UDP-Glycosyltransferase superfamily protein
Vigun05g206900	Vu05	39626401	39631511	Ras-related small GTP-binding family protein
Vigun05g207000	Vu05	39632331	39635197	WRKY DNA-binding protein 69
Vigun05g207100	Vu05	39651869	39653346
Vigun05g207200	Vu05	39654184	39657851	DNAJ heat shock N-terminal domain-containing protein
Vigun05g207300	Vu05	39698494	39703591	SHAGGY-related protein kinase dZeta
Vigun05g207400	Vu05	39712351	39714542	Peroxidase superfamily protein
Vigun05g207500	Vu05	39716881	39722010	Protein kinase superfamily protein
Vigun05g207600	Vu05	39741332	39744361	multiprotein bridging factor 1B
Vigun05g207700	Vu05	39754430	39763787	Protein of unknown function (DUF1637)
Vigun05g207800	Vu05	39781770	39785753	myb-like HTH transcriptional regulator family protein
Vigun05g207900	Vu05	39785984	39786274
Vigun05g208000	Vu05	39799018	39801984	Protein of unknown function (DUF688)
Vigun05g208100	Vu05	39816737	39839116	Mitogen activated protein kinase kinase kinase-related
Vigun05g208200	Vu05	39851122	39854929	sequence-specific DNA binding transcription factors
Vigun05g208300	Vu05	39868410	39871884	Protein of unknown function (DUF640)
Vigun05g208400	Vu05	39905103	39910942	TCP-1/cpn60 chaperonin family protein
Vigun05g208500	Vu05	39925692	39930755	phosphoenolpyruvate carboxylase 2
Vigun05g208600	Vu05	39932048	39933393	Heavy metal transport/detoxification superfamily protein
Vigun05g208700	Vu05	39949970	39953321	general regulatory factor 9
Vigun05g208800	Vu05	39956540	39962228	riboflavin kinase/FMN hydrolase
Vigun05g208900	Vu05	39963415	39964565	Protein of unknown function, DUF538
Vigun05g209000	Vu05	39966685	39970168	tetratricopetide-repeat thioredoxin-like 3
Vigun05g209100	Vu05	39976276	39978905	Peroxidase superfamily protein
Vigun05g209200	Vu05	39985359	39988951	ketol-acid reductoisomerase
Vigun05g209300	Vu05	39998857	40002801	Adaptin ear-binding coat-associated protein 1 NECAP-1
Vigun05g209400	Vu05	40003856	40007019
Vigun05g209500	Vu05	40024703	40028452	TRICHOME BIREFRINGENCE-LIKE 39
Vigun05g209600	Vu05	40044091	40046186	late embryogenesis abundant domain-containing protein / LEA domain-containing protein
Vigun05g209700	Vu05	40046431	40048071
Vigun05g209800	Vu05	40054913	40055967
Vigun05g209900	Vu05	40056790	40061054	Protein of unknown function DUF455
Vigun05g210000	Vu05	40062465	40065362	global transcription factor group E4
Vigun05g210100	Vu05	40066283	40066567
Vigun05g210200	Vu05	40079292	40079537	CLAVATA3/ESR-RELATED 4
Vigun05g210300	Vu05	40100318	40103157	ribosomal protein L5 B
Vigun05g210400	Vu05	40108536	40109737
Vigun05g210500	Vu05	40115393	40116737	Zinc-binding ribosomal protein family protein
Vigun05g210600	Vu05	40126869	40128482	hydroxycinnamoyl-CoA shikimate/quinate hydroxycinnamoyl transferase
Vigun05g210700	Vu05	40145927	40147359
Vigun05g210800	Vu05	40151413	40154538	TCP family transcription factor 4
Vigun05g210900	Vu05	40170474	40171871	RING/U-box superfamily protein
Vigun05g211000	Vu05	40174929	40176216	plasmodesmata callose-binding protein 5
Vigun05g211100	Vu05	40197930	40201915	Basic-leucine zipper (bZIP) transcription factor family protein
Vigun05g211200	Vu05	40214657	40220025	Pentatricopeptide repeat (PPR) superfamily protein
Vigun05g211300	Vu05	40219714	40223480	hydroxycinnamoyl-CoA shikimate/quinate hydroxycinnamoyl transferase
Vigun05g211400	Vu05	40228024	40233205
Vigun05g211500	Vu05	40239685	40242326	RAC-like GTP binding protein 5
Vigun05g211600	Vu05	40246858	40249026	RAB GTPase homolog A1F
Vigun05g211700	Vu05	40255635	40258110	proteophosphoglycan-related
Vigun05g211800	Vu05	40267474	40269024	FASCICLIN-like arabinogalactan 6
Vigun05g211900	Vu05	40269174	40273564	prohibitin 2
Vigun05g212000	Vu05	40285386	40286849	Thioredoxin superfamily protein
Vigun05g212100	Vu05	40301527	40305310	C2H2 and C2HC zinc fingers superfamily protein
Vigun05g212200	Vu05	40310669	40313563	S-adenosyl-L-methionine-dependent methyltransferases superfamily protein
Vigun05g212300	Vu05	40313489	40315950	NAC domain containing protein 73
Vigun05g212400	Vu05	40320690	40324476	HAESA-like 1
Vigun05g212500	Vu05	40341778	40344045	DNAJ heat shock family protein
Vigun05g212600	Vu05	40353556	40354384
Vigun05g212700	Vu05	40362811	40366594	GBF\'s pro-rich region-interacting factor 1
Vigun05g212800	Vu05	40371577	40373078
Vigun05g212900	Vu05	40376360	40379836	CAP-binding protein 20
Vigun05g213000	Vu05	40380978	40383448	nuclear fusion defective 6
Vigun05g213100	Vu05	40384542	40386190	Nucleic acid-binding, OB-fold-like protein
Vigun05g213200	Vu05	40393153	40395793	Reticulon family protein
Vigun05g213300	Vu05	40402817	40405076	Tyrosine transaminase family protein
Vigun05g213400	Vu05	40418263	40438929	aminophospholipid ATPase 2
Vigun05g213500	Vu05	40440986	40442825	Zinc finger C-x8-C-x5-C-x3-H type family protein
Vigun05g213600	Vu05	40452888	40465244	RING 1A
Vigun05g213700	Vu05	40471274	40473721	squamosa promoter binding protein-like 4
Vigun05g213800	Vu05	40484263	40487275	ADP/ATP carrier 3
Vigun05g213900	Vu05	40488536	40498252	RING/U-box superfamily protein
Vigun05g214000	Vu05	40503634	40504378	early nodulin-like protein 3
Vigun05g214100	Vu05	40511924	40514456	O-acyltransferase (WSD1-like) family protein
Vigun05g214200	Vu05	40532714	40536782	O-acyltransferase (WSD1-like) family protein
Vigun05g214300	Vu05	40542026	40543216	basic helix-loop-helix (bHLH) DNA-binding superfamily protein
Vigun05g214400	Vu05	40591285	40592123	basic helix-loop-helix (bHLH) DNA-binding superfamily protein
Vigun05g214500	Vu05	40612207	40613053	basic helix-loop-helix (bHLH) DNA-binding superfamily protein
Vigun05g214600	Vu05	40663115	40666113	Protein of unknown function (DUF506)
Vigun05g214700	Vu05	40683217	40685984	Concanavalin A-like lectin protein kinase family protein
Vigun05g214800	Vu05	40686667	40689075	Concanavalin A-like lectin protein kinase family protein
Vigun05g214900	Vu05	40691623	40697325	Protein kinase superfamily protein
Vigun05g215000	Vu05	40698604	40701337	Plant invertase/pectin methylesterase inhibitor superfamily
Vigun05g215100	Vu05	40712513	40713445
Vigun05g215200	Vu05	40714690	40720070	glucan synthase-like 5
Vigun05g215300	Vu05	40720954	40723859	Protein of unknown function (DUF1421)
Vigun05g215400	Vu05	40734998	40735369	Bifunctional inhibitor/lipid-transfer protein/seed storage 2S albumin superfamily protein
Vigun05g215500	Vu05	40743543	40744148
Vigun05g215600	Vu05	40747672	40751618	DTW domain-containing protein
Vigun05g215700	Vu05	40757112	40759827	RING membrane-anchor 1
Vigun05g215800	Vu05	40765320	40768588	Tetratricopeptide repeat (TPR)-like superfamily protein
Vigun05g215900	Vu05	40774410	40777685
Vigun05g216000	Vu05	40797261	40799958	expansin B3
Vigun05g216100	Vu05	40806131	40807640	60S acidic ribosomal protein family
Vigun05g216200	Vu05	40808798	40810654	Clathrin light chain protein
Vigun05g216300	Vu05	40819200	40825986	pre-mRNA splicing factor-related
Vigun05g216400	Vu05	40826606	40828925	Major facilitator superfamily protein
Vigun05g216500	Vu05	40842081	40843331	Integrase-type DNA-binding superfamily protein
Vigun05g216600	Vu05	40852604	40855983	Regulator of Vps4 activity in the MVB pathway protein
Vigun05g216700	Vu05	40858822	40859544	Late embryogenesis abundant (LEA) hydroxyproline-rich glycoprotein family
Vigun05g216800	Vu05	40859933	40860747
Vigun05g216900	Vu05	40864269	40864998	epidermal patterning factor 1
Vigun05g217000	Vu05	40868035	40871822	Protein of unknown function (DUF789)
Vigun05g217100	Vu05	40886071	40886880	photosystem II family protein
Vigun05g217200	Vu05	40904531	40909478	Protein phosphatase 2C family protein
Vigun05g217300	Vu05	40917516	40919096	cell wall protein precursor, putative
Vigun05g217400	Vu05	40919223	40922360
Vigun05g217500	Vu05	40924776	40928185	Peroxisomal membrane 22 kDa (Mpv17/PMP22) family protein
Vigun05g217600	Vu05	40943282	40947084	Auxin-responsive GH3 family protein
Vigun05g217700	Vu05	40966496	40967763
Vigun05g217800	Vu05	40971253	40975949	lipoic acid synthase 1
Vigun05g217900	Vu05	40993448	40998039	Tetratricopeptide repeat (TPR)-like superfamily protein
Vigun05g218000	Vu05	41002185	41011444	STRUBBELIG-receptor family 3
Vigun05g218100	Vu05	41012009	41017777	Secretory carrier membrane protein (SCAMP) family protein
Vigun05g218200	Vu05	41023468	41024839	Nucleic acid-binding, OB-fold-like protein
Vigun05g218300	Vu05	41035005	41037269	ribosomal protein 5B
Vigun05g218400	Vu05	41043121	41043990
Vigun05g218500	Vu05	41052685	41055112	transferases;folic acid binding
Vigun05g218600	Vu05	41055800	41059082	Family of unknown function (DUF566)
Vigun05g218700	Vu05	41060010	41063525	galacturonosyltransferase 10
Vigun05g218800	Vu05	41067121	41068487
Vigun05g218900	Vu05	41076329	41079147	Tetratricopeptide repeat (TPR)-like superfamily protein
Vigun05g219000	Vu05	41079829	41091525	zinc ion binding
Vigun05g219100	Vu05	41091666	41094419	Wound-responsive family protein
Vigun05g219200	Vu05	41095222	41100452	PapD-like superfamily protein
Vigun05g219300	Vu05	41102547	41103435	Wound-responsive family protein
Vigun05g219400	Vu05	41103949	41105110	Wound-responsive family protein
Vigun05g219500	Vu05	41108194	41109182	Wound-responsive family protein
Vigun05g219600	Vu05	41110724	41111695	Wound-responsive family protein
Vigun05g219700	Vu05	41113040	41114012	Wound-responsive family protein
Vigun05g219800	Vu05	41115752	41115964	Wound-responsive family protein
Vigun05g219900	Vu05	41125993	41128840	photosystem II reaction center PSB29 protein
Vigun05g220000	Vu05	41129663	41137793	diacylglycerol kinase 5
Vigun05g220100	Vu05	41143683	41145569	HXXXD-type acyl-transferase family protein
Vigun05g220200	Vu05	41155413	41156821	HXXXD-type acyl-transferase family protein
Vigun05g220300	Vu05	41162390	41164177	HXXXD-type acyl-transferase family protein
Vigun05g220400	Vu05	41167020	41168845	HXXXD-type acyl-transferase family protein
Vigun05g220500	Vu05	41171165	41173408	HXXXD-type acyl-transferase family protein
Vigun05g220600	Vu05	41196511	41198236	HXXXD-type acyl-transferase family protein
Vigun05g220700	Vu05	41204796	41206190	HXXXD-type acyl-transferase family protein
Vigun05g220800	Vu05	41223684	41225184	MYB-like 102
Vigun05g220900	Vu05	41238983	41240918
Vigun05g221000	Vu05	41240176	41244309	Major facilitator superfamily protein
Vigun05g221100	Vu05	41245608	41248565	photosynthetic electron transfer C
Vigun05g221200	Vu05	41268805	41271148	Cyclin D6;1
Vigun05g221300	Vu05	41293484	41295132	myb domain protein 14
Vigun05g221400	Vu05	41320320	41323208	myb domain protein 14
Vigun05g221500	Vu05	41348888	41353107	myb domain protein 15
Vigun05g221600	Vu05	41381544	41382394
Vigun05g221700	Vu05	41385733	41388519	F-box family protein with a domain of unknown function (DUF295)
Vigun05g221800	Vu05	41389371	41391985	S-locus lectin protein kinase family protein
Vigun05g221900	Vu05	41393571	41396531	S-locus lectin protein kinase family protein
Vigun05g222000	Vu05	41398894	41400160	Aluminium induced protein with YGL and LRDR motifs
Vigun05g222100	Vu05	41400814	41403695
Vigun05g222200	Vu05	41409996	41413660	Adenine nucleotide alpha hydrolases-like superfamily protein
Vigun05g222300	Vu05	41426547	41428067	B-box type zinc finger family protein
Vigun05g222400	Vu05	41428832	41430197
Vigun05g222500	Vu05	41436129	41442367	S-locus lectin protein kinase family protein
Vigun05g222600	Vu05	41445947	41453460	S-locus lectin protein kinase family protein
Vigun05g222700	Vu05	41466304	41470689	S-locus lectin protein kinase family protein
Vigun05g222800	Vu05	41477799	41478882	cysteine-rich RLK (RECEPTOR-like protein kinase) 10
Vigun05g222900	Vu05	41489488	41493609	S-locus lectin protein kinase family protein
Vigun05g223000	Vu05	41500885	41501725	pinoid-binding protein 1
Vigun05g223100	Vu05	41526282	41530355	Auxin-responsive GH3 family protein
Vigun05g223200	Vu05	41537370	41538095
Vigun05g223300	Vu05	41542742	41544563	Integrase-type DNA-binding superfamily protein
Vigun05g223400	Vu05	41548310	41550601	xyloglucan endotransglucosylase/hydrolase 9
Vigun05g223500	Vu05	41558753	41565252	terpene synthase 02
Vigun05g223600	Vu05	41589218	41593292	terpene synthase 02
Vigun05g223700	Vu05	41605347	41606729	GRAS family transcription factor
Vigun05g223800	Vu05	41618210	41634426	SET domain protein 2
Vigun05g223900	Vu05	41638870	41639863	basic helix-loop-helix (bHLH) DNA-binding superfamily protein
Vigun05g224000	Vu05	41642910	41646552	proline-rich family protein
Vigun05g224100	Vu05	41648571	41649652	Protein of unknown function (DUF1218)
Vigun05g224200	Vu05	41676118	41680778	beta-amylase 6
Vigun05g224300	Vu05	41684659	41686877	basic helix-loop-helix (bHLH) DNA-binding superfamily protein
Vigun05g224400	Vu05	41687239	41688271	uclacyanin 1
Vigun05g224500	Vu05	41693578	41694312	Receptor-like protein kinase-related family protein
Vigun05g224600	Vu05	41703767	41704501	Receptor-like protein kinase-related family protein
Vigun05g224700	Vu05	41711801	41713988	Protein of unknown function (DUF604)
Vigun05g224800	Vu05	41721124	41722944	Protein of unknown function (DUF604)
Vigun05g224900	Vu05	41733768	41734363	B-box type zinc finger family protein
Vigun05g225000	Vu05	41740296	41744714	B-box type zinc finger protein with CCT domain
Vigun05g225100	Vu05	41746165	41753882	EXS (ERD1/XPR1/SYG1) family protein
Vigun05g225200	Vu05	41754141	41755707	cyclin p2;1
Vigun05g225300	Vu05	41763390	41767712	peroxin 22
Vigun05g225400	Vu05	41771313	41777125	histone-lysine N-methyltransferase ATXR2
Vigun05g225500	Vu05	41777732	41779782	Peroxidase superfamily protein
Vigun05g225600	Vu05	41793249	41793998	Ubiquitin-like superfamily protein
Vigun05g225700	Vu05	41796042	41798844	Arabidopsis thaliana protein of unknown function (DUF794)
Vigun05g225800	Vu05	41811971	41813389	Homeodomain-like superfamily protein
Vigun05g225900	Vu05	41820636	41824463	syntaxin of plants 131
Vigun05g226000	Vu05	41831306	41832115	Late embryogenesis abundant (LEA) hydroxyproline-rich glycoprotein family
Vigun05g226100	Vu05	41848220	41849422
Vigun05g226200	Vu05	41851484	41854150	RING-box 1
Vigun05g226300	Vu05	41882616	41889350	homeodomain GLABROUS 2
Vigun05g226400	Vu05	41892122	41896273
Vigun05g226500	Vu05	41897864	41903085	glutamate receptor 3.4
Vigun05g226600	Vu05	41905683	41911185	glutamate receptor 5
Vigun05g226700	Vu05	41915399	41922494	MATE efflux family protein
Vigun05g226800	Vu05	41931984	41941118	aconitase 3
Vigun05g226900	Vu05	41954000	41954690
Vigun05g227000	Vu05	41981679	41985901	Galactosyltransferase family protein
Vigun05g227100	Vu05	41998808	41998954	ROTUNDIFOLIA like 7
Vigun05g227200	Vu05	42003641	42008513	alkenal reductase
Vigun05g227300	Vu05	42017986	42021030	myb domain protein 101
Vigun05g227400	Vu05	42045336	42052717	arogenate dehydratase 1
Vigun05g227500	Vu05	42058897	42059577
Vigun05g227600	Vu05	42065870	42073463	Helicase protein with RING/U-box domain
Vigun05g227700	Vu05	42075478	42077804	B-cell receptor-associated 31-like
Vigun05g227800	Vu05	42079460	42080677	mitogen-activated protein kinase kinase kinase 15
Vigun05g227900	Vu05	42087224	42090881	aspartic proteinase A1
Vigun05g228000	Vu05	42098620	42101734	WRKY family transcription factor
Vigun05g228100	Vu05	42109491	42112721	alpha/beta-Hydrolases superfamily protein
Vigun05g228200	Vu05	42119374	42119903
Vigun05g228300	Vu05	42169236	42173292	cellulose synthase-like B3
Vigun05g228400	Vu05	42185670	42189295	cellulose synthase-like B3
Vigun05g228500	Vu05	42201646	42202629	Cyclin A3;1
Vigun05g228600	Vu05	42211742	42215754	cellulose synthase-like B3
Vigun05g228700	Vu05	42231418	42233124	Cyclin A3;1
Vigun05g228800	Vu05	42238141	42239882	Cyclin A3;1
Vigun05g228900	Vu05	42244939	42246531	Cyclin A3;1
Vigun05g229000	Vu05	42247258	42251177	cellulose synthase-like B3
Vigun05g229100	Vu05	42259598	42267332	cellulose synthase-like B3
Vigun05g229200	Vu05	42268258	42268793	Protein of unknown function (DUF1068)
Vigun05g229300	Vu05	42270461	42279923	cellulose synthase-like B3
Vigun05g229400	Vu05	42280703	42283228	Protein of unknown function (DUF1068)
Vigun05g229500	Vu05	42285632	42291201	hydroperoxide lyase 1
Vigun05g229600	Vu05	42296862	42301180
Vigun05g229700	Vu05	42306239	42309393	Acid phosphatase/vanadium-dependent haloperoxidase-related protein
Vigun05g229800	Vu05	42312015	42316040	PIN domain-like family protein
Vigun05g229900	Vu05	42322799	42334065	P-loop containing nucleoside triphosphate hydrolases superfamily protein
Vigun05g230000	Vu05	42335716	42336813
Vigun05g230100	Vu05	42341407	42345604	RING-H2 group F2A
Vigun05g230200	Vu05	42350366	42354228	FASCICLIN-like arabinogalactan protein 17 precursor
Vigun05g230300	Vu05	42374022	42381688	Plant-specific transcription factor YABBY family protein
Vigun05g230400	Vu05	42387054	42404396	ubiquitin-specific protease 8
Vigun05g230500	Vu05	42410925	42414172	MD-2-related lipid recognition domain-containing protein / ML domain-containing protein
Vigun05g230600	Vu05	42417556	42420558	Protein kinase superfamily protein
Vigun05g230700	Vu05	42422787	42425190	DNAJ homologue 2
Vigun05g230800	Vu05	42432280	42438878	IQ-domain 5
Vigun05g230900	Vu05	42442056	42446554	Core-2/I-branching beta-1,6-N-acetylglucosaminyltransferase family protein
Vigun05g231000	Vu05	42452923	42457665	Outer membrane OMP85 family protein
Vigun05g231100	Vu05	42460529	42466586	Cytidine/deoxycytidylate deaminase family protein
Vigun05g231200	Vu05	42474231	42487055	BRI1 suppressor 1 (BSU1)-like 2
Vigun05g231300	Vu05	42487041	42491862	Chaperone DnaJ-domain superfamily protein
Vigun05g231400	Vu05	42493871	42495765	Protein of unknown function (DUF3049)
Vigun05g231500	Vu05	42508686	42513064	mitochondrial editing factor 20
Vigun05g231600	Vu05	42519017	42520225	plant U-box 23
Vigun05g231700	Vu05	42527545	42528786	plant U-box 23
Vigun05g231800	Vu05	42535870	42541297	BEL1-like homeodomain 1
Vigun05g231900	Vu05	42566375	42570667	alpha-soluble NSF attachment protein 2
Vigun05g232000	Vu05	42588266	42588370	conserved peptide upstream open reading frame 6
Vigun05g232100	Vu05	42588443	42593720	transcription factor-related
Vigun05g232200	Vu05	42614558	42616681	Aluminium activated malate transporter family protein
Vigun05g232300	Vu05	42631241	42634203	histone deacetylase 8
Vigun05g232400	Vu05	42642859	42646890	Leucine-rich repeat protein kinase family protein
Vigun05g232500	Vu05	42648286	42650224	Tetratricopeptide repeat (TPR)-like superfamily protein
Vigun05g232600	Vu05	42654309	42655259	Pentatricopeptide repeat (PPR-like) superfamily protein
Vigun05g232700	Vu05	42656440	42657002	CLAVATA3
Vigun05g232800	Vu05	42677684	42685676	NIMA (never in mitosis, gene A)-related 6
Vigun05g232900	Vu05	42687009	42688317	Late embryogenesis abundant (LEA) hydroxyproline-rich glycoprotein family
Vigun05g233000	Vu05	42697654	42698654	Late embryogenesis abundant (LEA) hydroxyproline-rich glycoprotein family
Vigun05g233100	Vu05	42699823	42703842
Vigun05g233200	Vu05	42704778	42705263	ovate family protein 8
Vigun05g233300	Vu05	42707770	42708255	ovate family protein 8
Vigun05g233400	Vu05	42710761	42711246	ovate family protein 8
Vigun05g233500	Vu05	42713740	42714225	ovate family protein 8
Vigun05g233600	Vu05	42716719	42717204	ovate family protein 8
Vigun05g233700	Vu05	42721166	42722872	Polynucleotidyl transferase, ribonuclease H-like superfamily protein
Vigun05g233800	Vu05	42737902	42739289
Vigun05g233900	Vu05	42758094	42759145
Vigun05g234000	Vu05	42782022	42783171
Vigun05g234100	Vu05	42786407	42790187
Vigun05g234200	Vu05	42790878	42794410	NTM1-like 8
Vigun05g234300	Vu05	42797267	42799255	F-box family protein
Vigun05g234400	Vu05	42805716	42809548	Leucine-rich repeat (LRR) family protein
Vigun05g234500	Vu05	42814106	42819341	decapping 1
Vigun05g234600	Vu05	42822045	42826703	Protein of unknown function (DUF1022)
Vigun05g234700	Vu05	42827669	42829578	lycopene cyclase
Vigun05g234800	Vu05	42838223	42839688	NAC domain containing protein 90
Vigun05g234900	Vu05	42848930	42849752	Pollen Ole e 1 allergen and extensin family protein
Vigun05g235000	Vu05	42858033	42859350	Pollen Ole e 1 allergen and extensin family protein
Vigun05g235100	Vu05	42861575	42862786
Vigun05g235200	Vu05	42866784	42867398	germin-like protein 10
Vigun05g235300	Vu05	42869259	42870913	Uncharacterised protein family (UPF0497)
Vigun05g235400	Vu05	42870997	42875597	nitrilase-like protein 1
Vigun05g235500	Vu05	42877650	42879902	Protein of unknown function (DUF3049)
Vigun05g235600	Vu05	42882671	42886280	Rho GTPase activating protein with PAK-box/P21-Rho-binding domain
Vigun05g235700	Vu05	42888939	42891107	Calcium-binding EF-hand family protein
Vigun05g235800	Vu05	42892999	42896456	Glycosyl hydrolase superfamily protein
Vigun05g235900	Vu05	42906796	42908350	Glycosyl hydrolase superfamily protein
Vigun05g236000	Vu05	42919161	42921190	Ribosomal protein L1p/L10e family
Vigun05g236100	Vu05	42922991	42923705
Vigun05g236200	Vu05	42926618	42929505	Homeodomain-like superfamily protein
Vigun05g236300	Vu05	42939368	42942939

## Sheet: CFcol7
locusName	chromosome	start(bp)	end(bp)	Functional annotation
Vigun07g106600	Vu07	19574853	19579341	indeterminate(ID)-domain 12
Vigun07g106700	Vu07	19608901	19612609	heat shock transcription factor A6B
Vigun07g106800	Vu07	19627936	19651679	Protein phosphatase 2C family protein
Vigun07g106900	Vu07	19664068	19668326	ETO1-like 1
Vigun07g107000	Vu07	19689731	19694176	prefoldin 2
Vigun07g107100	Vu07	19696408	19698589	Bax inhibitor-1 family protein
Vigun07g107200	Vu07	19713169	19717244	Plant protein of unknown function (DUF828) with plant pleckstrin homology-like region
Vigun07g107300	Vu07	19718215	19721786	2-oxoglutarate (2OG) and Fe(II)-dependent oxygenase superfamily protein
Vigun07g107400	Vu07	19734944	19741296	NIMA-related kinase 4
Vigun07g107500	Vu07	19808741	19814910	sulfate transporter 3;1
Vigun07g107600	Vu07	19819897	19825467	sorting nexin 1
Vigun07g107700	Vu07	19840547	19848632	kinase interacting (KIP1-like) family protein
Vigun07g107800	Vu07	19876830	19877530
Vigun07g107900	Vu07	19905141	19916423	methylcrotonyl-CoA carboxylase alpha chain, mitochondrial / 3-methylcrotonyl-CoA carboxylase 1 (MCCA)
Vigun07g108000	Vu07	19918907	19921460
Vigun07g108100	Vu07	19953472	19958698	DNAse I-like superfamily protein
Vigun07g108200	Vu07	19974766	19977257	cupin family protein
Vigun07g108300	Vu07	20058173	20059381	Bifunctional inhibitor/lipid-transfer protein/seed storage 2S albumin superfamily protein
Vigun07g108400	Vu07	20078229	20082002	Translation elongation factor EF1B/ribosomal protein S6 family protein
Vigun07g108500	Vu07	20107379	20109312	Protein of unknown function (DUF581)
Vigun07g108600	Vu07	20111472	20114406
Vigun07g108700	Vu07	20122038	20123272
Vigun07g108800	Vu07	20144033	20153535
Vigun07g108900	Vu07	20149120	20149311
Vigun07g109000	Vu07	20172826	20174287	Seed maturation protein
Vigun07g109100	Vu07	20193363	20195752	ovate family protein 12
Vigun07g109200	Vu07	20207427	20215778	Acyl-CoA N-acyltransferase with RING/FYVE/PHD-type zinc finger protein
Vigun07g109300	Vu07	20249139	20253230
Vigun07g109400	Vu07	20253456	20253722
Vigun07g109500	Vu07	20297825	20299980	Plant protein of unknown function (DUF868)
Vigun07g109600	Vu07	20300115	20304302	Transducin/WD40 repeat-like superfamily protein
Vigun07g109700	Vu07	20309723	20315486	time for coffee
Vigun07g109800	Vu07	20336215	20339893	ribosome recycling factor, chloroplast precursor
Vigun07g109900	Vu07	20356285	20358120	PATATIN-like protein 9
Vigun07g110000	Vu07	20382472	20385604	RAN GTPase activating protein 1
Vigun07g110100	Vu07	20392404	20394412	chloroplast stem-loop binding protein of 41 kDa
Vigun07g110200	Vu07	20394988	20401886	FZO-like
Vigun07g110300	Vu07	20416901	20417755	Protein of unknown function (DUF3049)
Vigun07g110400	Vu07	20454165	20467986	MIRO-related GTP-ase 2
Vigun07g110500	Vu07	20499223	20502273	Pentatricopeptide repeat (PPR) superfamily protein
Vigun07g110600	Vu07	20509895	20512640
Vigun07g110700	Vu07	20533755	20543019	TT8/basic helix-loop-helix (bHLH) DNA-binding superfamily protein
Vigun07g110800	Vu07	20571778	20574857	Aluminium activated malate transporter family protein
Vigun07g110900	Vu07	20586496	20587152	receptor-like protein kinase-related family protein
Vigun07g111000	Vu07	20587345	20591106	F-box family protein
Vigun07g111100	Vu07	20626383	20627846	Eukaryotic aspartyl protease family protein
Vigun07g111200	Vu07	20652356	20654697	Phenazine biosynthesis PhzC/PhzF protein
Vigun07g111300	Vu07	20654812	20657507	Phenazine biosynthesis PhzC/PhzF protein
Vigun07g111400	Vu07	20660226	20662528	Phenazine biosynthesis PhzC/PhzF protein
Vigun07g111500	Vu07	20665239	20668534	nuclear RNA polymerase C1
Vigun07g111600	Vu07	20699109	20702650	nuclear RNA polymerase C1
Vigun07g111700	Vu07	20728611	20742957	nuclear RNA polymerase C2
Vigun07g111800	Vu07	20779536	20787355	Eukaryotic aspartyl protease family protein
Vigun07g111900	Vu07	20807008	20809664	Phenazine biosynthesis PhzC/PhzF protein
Vigun07g112000	Vu07	20810876	20813824
Vigun07g112100	Vu07	20828863	20831268
Vigun07g112200	Vu07	20837722	20838696	isopentenyltransferase 3
Vigun07g112300	Vu07	20842736	20843122	Tetratricopeptide repeat (TPR)-like superfamily protein
Vigun07g112400	Vu07	20845156	20846921	Ubiquitin carboxyl-terminal hydrolase family protein
Vigun07g112500	Vu07	20868183	20872824
Vigun07g112600	Vu07	20879143	20879325
Vigun07g112700	Vu07	20880579	20883535	glutathione peroxidase 4
Vigun07g112800	Vu07	20884914	20886270	Tudor/PWWP/MBT domain-containing protein
Vigun07g112900	Vu07	20886396	20899877	Tudor/PWWP/MBT domain-containing protein
Vigun07g113000	Vu07	20915104	20924646	pale cress protein (PAC)
Vigun07g113100	Vu07	20925589	20931805	BTB-POZ and MATH domain 2
Vigun07g113200	Vu07	20937240	20941633
Vigun07g113300	Vu07	20948818	20953925	E3 Ubiquitin ligase family protein
Vigun07g113400	Vu07	20955654	20957315
Vigun07g113500	Vu07	21011318	21017087	oxidoreductase, 2OG-Fe(II) oxygenase family protein
Vigun07g113600	Vu07	21017783	21019502	BSD domain-containing protein
Vigun07g113700	Vu07	21041912	21043921	galacturonosyltransferase-like 4
Vigun07g113800	Vu07	21055087	21059828	endoplasmic reticulum auxin binding protein 1
Vigun07g113900	Vu07	21072563	21102368
Vigun07g114000	Vu07	21103400	21105601	methyl-CPG-binding domain 4
Vigun07g114100	Vu07	21119972	21124630	RING/U-box superfamily protein
Vigun07g114200	Vu07	21145424	21149933	DNAse I-like superfamily protein
Vigun07g114300	Vu07	21172514	21174388	receptor-like kinase in in flowers 3
Vigun07g114400	Vu07	21208806	21212958	Protein kinase family protein
Vigun07g114500	Vu07	21214748	21217660	histidine-containing phosphotransmitter 3
Vigun07g114600	Vu07	21234325	21237066	Leucine-rich repeat (LRR) family protein
Vigun07g114700	Vu07	21237533	21243676	transducin family protein / WD-40 repeat family protein
Vigun07g114800	Vu07	21247477	21250983	alpha/beta-Hydrolases superfamily protein
Vigun07g114900	Vu07	21268376	21269782	ankyrin repeat family protein
Vigun07g115000	Vu07	21289712	21302005	BRI1 suppressor 1 (BSU1)-like 1
Vigun07g115100	Vu07	21306505	21308476	transducin family protein / WD-40 repeat family protein
Vigun07g115200	Vu07	21309331	21309501
Vigun07g115300	Vu07	21314198	21315876	Peroxidase superfamily protein
Vigun07g115400	Vu07	21335986	21339383	Rho GTPase activating protein with PAK-box/P21-Rho-binding domain
Vigun07g115500	Vu07	21351175	21351549
Vigun07g115600	Vu07	21384003	21388719	RNA-binding protein-defense related 1
Vigun07g115700	Vu07	21391921	21402121	Mitochondrial substrate carrier family protein
Vigun07g115800	Vu07	21405674	21406150
Vigun07g115900	Vu07	21409328	21413112	C2H2 and C2HC zinc fingers superfamily protein
Vigun07g116000	Vu07	21415179	21426025	DEGP protease 2
Vigun07g116100	Vu07	21428759	21429665	arabinogalactan protein 26
Vigun07g116200	Vu07	21429865	21433739	Kinase interacting (KIP1-like) family protein
Vigun07g116300	Vu07	21443928	21447883	tubby like protein 3
Vigun07g116400	Vu07	21488178	21491208	F-box/RNI-like superfamily protein
Vigun07g116500	Vu07	21497244	21499430	B-box type zinc finger protein with CCT domain
Vigun07g116600	Vu07	21532450	21533739
Vigun07g116700	Vu07	21579143	21579901	Thioredoxin superfamily protein
Vigun07g116800	Vu07	21600320	21601257	Thioredoxin superfamily protein
Vigun07g116900	Vu07	21636794	21637516	Thioredoxin superfamily protein
Vigun07g117000	Vu07	21648249	21652893	Phototropic-responsive NPH3 family protein
Vigun07g117100	Vu07	21667340	21671755	Zinc finger C-x8-C-x5-C-x3-H type family protein
Vigun07g117200	Vu07	21673517	21678360	Zinc finger C-x8-C-x5-C-x3-H type family protein
Vigun07g117300	Vu07	21715713	21722794	Cation efflux family protein
Vigun07g117400	Vu07	21725617	21728488	indeterminate(ID)-domain 2
Vigun07g117500	Vu07	21780827	21782111	nuclear factor Y, subunit B5
Vigun07g117600	Vu07	21797802	21799357	Glutathione S-transferase family protein
Vigun07g117700	Vu07	21801644	21802535	glutathione S-transferase 6
Vigun07g117800	Vu07	21817707	21818198
Vigun07g117900	Vu07	21848572	21851064	heat shock factor binding protein
Vigun07g118000	Vu07	21868723	21881272	AAA-type ATPase family protein
Vigun07g118100	Vu07	21892897	21899646	DNA mismatch repair protein, putative
Vigun07g118200	Vu07	21917023	21919578	Small nuclear ribonucleoprotein family protein
Vigun07g118300	Vu07	21947257	21953821	multidrug resistance-associated protein 4
Vigun07g118400	Vu07	21991555	22000378	multidrug resistance-associated protein 4
Vigun07g118500	Vu07	22010167	22011940
Vigun07g118600	Vu07	22013799	22018884	SPX (SYG1/Pho81/XPR1) domain-containing protein
Vigun07g118700	Vu07	22034803	22036385	Adenine nucleotide alpha hydrolases-like superfamily protein
Vigun07g118800	Vu07	22043315	22049118	beta glucosidase 11
Vigun07g118900	Vu07	22058165	22066957	beta glucosidase 11
Vigun07g119000	Vu07	22069288	22071098
Vigun07g119100	Vu07	22075640	22081771	beta glucosidase 11
Vigun07g119200	Vu07	22106289	22114900	beta glucosidase 11
Vigun07g119300	Vu07	22134816	22135709
Vigun07g119400	Vu07	22152269	22153550
Vigun07g119500	Vu07	22177396	22181442
Vigun07g119600	Vu07	22182736	22186652	complex 1 family protein / LVR family protein
Vigun07g119700	Vu07	22211354	22215537	NAD(P)-binding Rossmann-fold superfamily protein
Vigun07g119800	Vu07	22224910	22226609	alpha/beta-Hydrolases superfamily protein
Vigun07g119900	Vu07	22230478	22234146	Mitochondrial import inner membrane translocase subunit Tim17/Tim22/Tim23 family protein
Vigun07g120000	Vu07	22234370	22235837	Ribosomal L22e protein family
Vigun07g120100	Vu07	22241837	22243632	Pentatricopeptide repeat (PPR) superfamily protein
Vigun07g120200	Vu07	22257497	22262990	magnesium/proton exchanger
Vigun07g120300	Vu07	22263623	22267557	photolyase/blue-light receptor 2
Vigun07g120400	Vu07	22269005	22269823
Vigun07g120500	Vu07	22277860	22288301	GAMMA-TUBULIN COMPLEX PROTEIN 4
Vigun07g120600	Vu07	22300384	22303644
Vigun07g120700	Vu07	22308485	22311176	Preprotein translocase SecA family protein
Vigun07g120800	Vu07	22317817	22325370	poly(ADP-ribose) polymerase
Vigun07g120900	Vu07	22339269	22340409	senescence-associated gene 21
Vigun07g121000	Vu07	22367740	22369383	Protein of unknown function, DUF538
Vigun07g121100	Vu07	22378474	22378953	Protein of unknown function, DUF538
Vigun07g121200	Vu07	22392457	22393724	AtL5
Vigun07g121300	Vu07	22394002	22395754	Plant invertase/pectin methylesterase inhibitor superfamily protein
Vigun07g121400	Vu07	22401686	22404125	Plant invertase/pectin methylesterase inhibitor superfamily
Vigun07g121500	Vu07	22413076	22415306	Plant invertase/pectin methylesterase inhibitor superfamily
Vigun07g121600	Vu07	22418939	22422702	Plant invertase/pectin methylesterase inhibitor superfamily
Vigun07g121700	Vu07	22448277	22451345	glycosyl hydrolase 9B13
Vigun07g121800	Vu07	22468088	22475184	polygalacturonase 4
Vigun07g121900	Vu07	22490533	22492569	Pollen Ole e 1 allergen and extensin family protein
Vigun07g122000	Vu07	22529377	22531721	ethylene-responsive element binding protein
Vigun07g122100	Vu07	22537782	22542646	FUMARASE 2
Vigun07g122200	Vu07	22543465	22548869	fumarase 1
Vigun07g122300	Vu07	22565437	22569615	Pectin lyase-like superfamily protein
Vigun07g122400	Vu07	22573942	22580120	P-loop nucleoside triphosphate hydrolases superfamily protein with CH (Calponin Homology) domain
Vigun07g122500	Vu07	22602508	22605499	Protein of unknown function (DUF789)
Vigun07g122600	Vu07	22623642	22625551	galacturonosyltransferase-like 7
Vigun07g122700	Vu07	22712340	22713405
Vigun07g122800	Vu07	22733325	22734507	winged-helix DNA-binding transcription factor family protein
Vigun07g122900	Vu07	22753485	22756696	Pyridoxal phosphate (PLP)-dependent transferases superfamily protein
Vigun07g123000	Vu07	22778686	22785230	Protein of unknown function (DUF1624)
Vigun07g123100	Vu07	22787515	22787908
Vigun07g123200	Vu07	22793296	22794621
Vigun07g123300	Vu07	22811632	22812963
Vigun07g123400	Vu07	22813634	22821506	CTP synthase family protein
Vigun07g123500	Vu07	22840677	22844760
Vigun07g123600	Vu07	22844346	22849068	thioredoxin family protein
Vigun07g123700	Vu07	22864027	22870606	myb domain protein 12
Vigun07g123800	Vu07	22902510	22905261	TBP-associated factor 13
Vigun07g123900	Vu07	22927566	22931961	alpha/beta-Hydrolases superfamily protein
Vigun07g124000	Vu07	22939610	22945402	20S proteasome alpha subunit E2
Vigun07g124100	Vu07	22946119	22948651	Late embryogenesis abundant protein (LEA) family protein
Vigun07g124200	Vu07	22987048	22993495	transcription coactivators
Vigun07g124300	Vu07	23031121	23034333	Heat shock protein DnaJ with tetratricopeptide repeat
Vigun07g124400	Vu07	23048276	23052727	beta-xylosidase 2
Vigun07g124500	Vu07	23065769	23067187
Vigun07g124600	Vu07	23080550	23083218	Nucleic acid-binding, OB-fold-like protein
Vigun07g124700	Vu07	23086482	23088735	Adenine nucleotide alpha hydrolases-like superfamily protein
Vigun07g124800	Vu07	23107055	23109665	RING/FYVE/PHD zinc finger superfamily protein
Vigun07g124900	Vu07	23115198	23119186	Signal transduction histidine kinase
Vigun07g125000	Vu07	23124599	23147935	WD40/YVTN repeat-like-containing domain;Bromodomain
Vigun07g125100	Vu07	23159845	23173913	Vps51/Vps67 family (components of vesicular transport) protein
Vigun07g125200	Vu07	23181219	23182338	basic region/leucine zipper motif 53
Vigun07g125300	Vu07	23195535	23196811
Vigun07g125400	Vu07	23200816	23201458	CP12 domain-containing protein 2
Vigun07g125500	Vu07	23221565	23224974	Cytochrome c oxidase subunit Vc family protein
Vigun07g125600	Vu07	23236109	23240305	Calcium-dependent phosphotriesterase superfamily protein
Vigun07g125700	Vu07	23254177	23265381	SET domain-containing protein
Vigun07g125800	Vu07	23270781	23272387	RGA-like 2
Vigun07g125900	Vu07	23276072	23276923
Vigun07g126000	Vu07	23284978	23288910	nuclear encoded CLP protease 5
Vigun07g126100	Vu07	23297569	23298410	Plant invertase/pectin methylesterase inhibitor superfamily protein
Vigun07g126200	Vu07	23308513	23309471	Plant invertase/pectin methylesterase inhibitor superfamily protein
Vigun07g126300	Vu07	23314248	23315096	Plant invertase/pectin methylesterase inhibitor superfamily protein
Vigun07g126400	Vu07	23317827	23325687	Protein kinase superfamily protein
Vigun07g126500	Vu07	23340847	23343780
Vigun07g126600	Vu07	23348896	23350676	Tetratricopeptide repeat (TPR)-like superfamily protein
Vigun07g126700	Vu07	23351918	23353800	Tetratricopeptide repeat (TPR)-like superfamily protein
Vigun07g126800	Vu07	23355736	23357801	Tetratricopeptide repeat (TPR)-like superfamily protein
Vigun07g126900	Vu07	23359127	23369564	heme binding
Vigun07g127000	Vu07	23388726	23390215
Vigun07g127100	Vu07	23430017	23432372	WRKY DNA-binding protein 23
Vigun07g127200	Vu07	23432721	23432891
Vigun07g127300	Vu07	23435061	23435764
Vigun07g127400	Vu07	23457763	23461322
Vigun07g127500	Vu07	23476224	23478983	glycerol-3-phosphate acyltransferase 3
Vigun07g127600	Vu07	23489042	23493090	RNA helicase family protein
Vigun07g127700	Vu07	23510740	23516245	AMP-dependent synthetase and ligase family protein
Vigun07g127800	Vu07	23540789	23542466
Vigun07g127900	Vu07	23558324	23565417	gibberellin 2-oxidase 6
Vigun07g128000	Vu07	23567970	23568209
Vigun07g128100	Vu07	23568424	23575541	Pectin lyase-like superfamily protein
Vigun07g128200	Vu07	23581886	23583362	myb domain protein 2
Vigun07g128300	Vu07	23616497	23617991	myb domain protein 112
Vigun07g128400	Vu07	23629845	23633119	ADP-ribosylation factor A1F
Vigun07g128500	Vu07	23705773	23706150	NIM1-interacting 1
Vigun07g128600	Vu07	23720963	23721930
Vigun07g128700	Vu07	23769344	23771852	Pectin lyase-like superfamily protein
Vigun07g128800	Vu07	23786669	23789729	Protein phosphatase 2C family protein
Vigun07g128900	Vu07	23789710	23795368	Polyketide cyclase/dehydrase and lipid transport superfamily protein
Vigun07g129000	Vu07	23798011	23799405	Peroxidase superfamily protein
Vigun07g129100	Vu07	23802394	23806873
Vigun07g129200	Vu07	23809499	23810814	Peroxidase superfamily protein
Vigun07g129300	Vu07	23814628	23816151	Ubiquitin-like superfamily protein
Vigun07g129400	Vu07	23825130	23828633	S-adenosylmethionine synthetase 2
Vigun07g129500	Vu07	23829372	23836837	squamosa promoter binding protein-like 1
Vigun07g129600	Vu07	23855554	23859896	Protein kinase superfamily protein
Vigun07g129700	Vu07	23863753	23865987	Plant invertase/pectin methylesterase inhibitor superfamily
Vigun07g129800	Vu07	23870015	23872371	Plant invertase/pectin methylesterase inhibitor superfamily
Vigun07g129900	Vu07	23887720	23889866	Plant invertase/pectin methylesterase inhibitor superfamily
Vigun07g130000	Vu07	23894560	23896664	RAD-like 6
Vigun07g130100	Vu07	23916644	23919257
Vigun07g130200	Vu07	23939197	23951162	ATP binding cassette subfamily B4
Vigun07g130300	Vu07	23970357	23977100	ATP binding cassette subfamily B4
Vigun07g130400	Vu07	23990252	24003763	Pyridoxal phosphate (PLP)-dependent transferases superfamily protein
Vigun07g130500	Vu07	24000719	24000934
Vigun07g130600	Vu07	24025546	24026359	Albino or Glassy Yellow 1
Vigun07g130700	Vu07	24027380	24030738	Ribosomal protein L7Ae/L30e/S12e/Gadd45 family protein
Vigun07g130800	Vu07	24047348	24052678	homolog of bacterial PANC
Vigun07g130900	Vu07	24054647	24056616
Vigun07g131000	Vu07	24056767	24060210	Pyridoxal phosphate (PLP)-dependent transferases superfamily protein
Vigun07g131100	Vu07	24071375	24088796	Albino or Glassy Yellow 1
Vigun07g131200	Vu07	24088428	24090615	Ribosomal protein L7Ae/L30e/S12e/Gadd45 family protein
Vigun07g131300	Vu07	24095559	24097694	Pectin lyase-like superfamily protein
Vigun07g131400	Vu07	24098120	24101197	DHHC-type zinc finger family protein
Vigun07g131500	Vu07	24103310	24106187	WRKY family transcription factor
Vigun07g131600	Vu07	24115601	24116721	Chitinase family protein
Vigun07g131700	Vu07	24121906	24123754	indole-3-acetic acid inducible 30
Vigun07g131800	Vu07	24125668	24131155	Flavin containing amine oxidoreductase family
Vigun07g131900	Vu07	24135208	24142428

## Sheet: CFt5
locusName	chromosome	start(bp)	end(bp)	Functional annotation
Vigun05g005800	Vu05	481167	483371	Regulator of Vps4 activity in the MVB pathway protein
Vigun05g005900	Vu05	486989	487891	isopentenyltransferase 5
Vigun05g006000	Vu05	492245	495790	Nucleic acid-binding, OB-fold-like protein
Vigun05g006100	Vu05	506054	507788	LOB domain-containing protein 41
Vigun05g006200	Vu05	520855	524643	cytochrome P450, family 735, subfamily A, polypeptide 1
Vigun05g006300	Vu05	552141	554204	nodulin MtN21 /EamA-like transporter family protein
Vigun05g006400	Vu05	565305	567616
Vigun05g006500	Vu05	573050	576733	abscisic acid (aba)-deficient 4
Vigun05g006600	Vu05	577434	578783
Vigun05g006700	Vu05	578982	582595	alpha/beta-Hydrolases superfamily protein
Vigun05g006800	Vu05	582587	586981	Mannose-6-phosphate isomerase, type I
Vigun05g006900	Vu05	615885	619931
Vigun05g007000	Vu05	621344	625451	RNA-binding (RRM/RBD/RNP motifs) family protein
Vigun05g007100	Vu05	625062	629331
Vigun05g007200	Vu05	635107	637629
Vigun05g007300	Vu05	645772	650576
Vigun05g007400	Vu05	650805	651853
Vigun05g007500	Vu05	653107	656736	Peptidyl-tRNA hydrolase family protein
Vigun05g007600	Vu05	658082	658627	zinc finger protein 6
Vigun05g007700	Vu05	666021	671614	plastidic GLC translocator
Vigun05g007800	Vu05	674929	676690	Nodulin MtN3 family protein
Vigun05g007900	Vu05	682116	688696	indigoidine synthase A family protein
Vigun05g008000	Vu05	689759	695294	ortholog of maize chloroplast splicing factor CRS1
Vigun05g008100	Vu05	697920	699339	50S ribosomal protein-related
Vigun05g008200	Vu05	703271	710098	Protein kinase superfamily protein
Vigun05g008300	Vu05	706943	707725	Protein kinase superfamily protein
Vigun05g008400	Vu05	712681	713472	Protein kinase superfamily protein
Vigun05g008500	Vu05	715164	720870	cysteine-rich RLK (RECEPTOR-like protein kinase) 34
Vigun05g008600	Vu05	723827	727239	cysteine-rich RLK (RECEPTOR-like protein kinase) 34
Vigun05g008700	Vu05	730099	732453	Class I glutamine amidotransferase-like superfamily protein
Vigun05g008800	Vu05	737575	738357	Bifunctional inhibitor/lipid-transfer protein/seed storage 2S albumin superfamily protein
Vigun05g008900	Vu05	741940	751808	HEAT repeat-containing protein
Vigun05g009000	Vu05	752647	755550	Plant protein of unknown function (DUF827)
Vigun05g009100	Vu05	756440	760556	lipid phosphate phosphatase 3
Vigun05g009200	Vu05	760670	761281
Vigun05g009300	Vu05	761282	762175
Vigun05g009400	Vu05	768884	769661
Vigun05g009500	Vu05	773688	777598	nuclear factor Y, subunit C3
Vigun05g009600	Vu05	778219	779106
Vigun05g009700	Vu05	795465	798484	MATE efflux family protein
Vigun05g009800	Vu05	800134	804303	MATE efflux family protein
Vigun05g009900	Vu05	806351	809835
Vigun05g010000	Vu05	810235	822728	DNA LIGASE 6
Vigun05g010100	Vu05	825539	829898	S-adenosyl-L-methionine-dependent methyltransferases superfamily protein
Vigun05g010200	Vu05	830476	834513	FKBP-like peptidyl-prolyl cis-trans isomerase family protein
Vigun05g010300	Vu05	842073	843143
Vigun05g010400	Vu05	845743	848534	Translation initiation factor IF2/IF5
Vigun05g010500	Vu05	853164	856442	Translation initiation factor IF2/IF5
Vigun05g010600	Vu05	857971	860344	RING/FYVE/PHD zinc finger superfamily protein
Vigun05g010700	Vu05	863970	864555
Vigun05g010800	Vu05	872835	874140
Vigun05g010900	Vu05	874874	877761	CLP protease proteolytic subunit 3
Vigun05g011000	Vu05	877972	887436	phenylalanyl-tRNA synthetase class IIc family protein
Vigun05g011100	Vu05	890077	891960	Heavy metal transport/detoxification superfamily protein
Vigun05g011200	Vu05	894790	896283	Heavy metal transport/detoxification superfamily protein
Vigun05g011300	Vu05	908412	911990	Protein of unknown function (DUF506)
Vigun05g011400	Vu05	923909	924788
Vigun05g011500	Vu05	926464	926859	RNA-DIRECTED DNA METHYLATION 1
Vigun05g011600	Vu05	936006	938480	O-Glycosyl hydrolases family 17 protein
Vigun05g011700	Vu05	944750	946061
Vigun05g011800	Vu05	948073	953647	Nucleotide-diphospho-sugar transferases superfamily protein
Vigun05g011900	Vu05	954444	956776	ENTH/VHS family protein
Vigun05g012000	Vu05	957731	961054	actin-11
Vigun05g012100	Vu05	962902	964779
Vigun05g012200	Vu05	965709	967667	heat shock protein 70
Vigun05g012300	Vu05	972290	974696	heat shock protein 70
Vigun05g012400	Vu05	1002574	1004632	heat shock protein 70
Vigun05g012500	Vu05	1006864	1008232	Cysteine/Histidine-rich C1 domain family protein
Vigun05g012600	Vu05	1014358	1017119	heat shock protein 70
Vigun05g012700	Vu05	1020005	1020789	Calcium-binding EF-hand family protein
Vigun05g012800	Vu05	1020790	1026918	TATA BOX ASSOCIATED FACTOR II 59
Vigun05g012900	Vu05	1027732	1029329	Uncharacterised protein family (UPF0497)
Vigun05g013000	Vu05	1031203	1032129	Uncharacterised protein family (UPF0497)
Vigun05g013100	Vu05	1035730	1039582	RNA-binding CRS1 / YhbY (CRM) domain protein
Vigun05g013200	Vu05	1047174	1049395	DNA binding with one finger 2.4
Vigun05g013300	Vu05	1053294	1056307	heat shock cognate protein 70-1
Vigun05g013400	Vu05	1057583	1061997
Vigun05g013500	Vu05	1065214	1069515	Prenyltransferase family protein
Vigun05g013600	Vu05	1071203	1073578
Vigun05g013700	Vu05	1076636	1079745	heat shock cognate protein 70-1
Vigun05g013800	Vu05	1092555	1096392	ACT domain-containing protein
Vigun05g013900	Vu05	1096393	1097910	delta(3), delta(2)-enoyl CoA isomerase 1
Vigun05g014000	Vu05	1105619	1108620	subtilase family protein
Vigun05g014100	Vu05	1110872	1120318	phospholipase D beta 1
Vigun05g014200	Vu05	1122192	1143357
Vigun05g014300	Vu05	1143744	1146391	RNA-binding (RRM/RBD/RNP motifs) family protein

## Sheet: CFt9
locusName	chromosome	start(bp)	end(bp)	Functional annotation
Vigun09g038700	Vu09	3472273	3475144	Subtilase family protein
Vigun09g038800	Vu09	3478578	3479944	Protein of unknown function (DUF567)
Vigun09g038900	Vu09	3488076	3493699	aldehyde dehydrogenase 7B4
Vigun09g039000	Vu09	3501149	3506777	Protein prenylyltransferase superfamily protein
Vigun09g039100	Vu09	3509711	3514064	strictosidine synthase-like 4
Vigun09g039200	Vu09	3514282	3517161	DEAD/DEAH box RNA helicase family protein
Vigun09g039300	Vu09	3517453	3522194	DEAD/DEAH box RNA helicase family protein
Vigun09g039400	Vu09	3524753	3528179	NagB/RpiA/CoA transferase-like superfamily protein
Vigun09g039500	Vu09	3529156	3533606	TRICHOME BIREFRINGENCE-LIKE 16
Vigun09g039600	Vu09	3534380	3542727	inter-alpha-trypsin inhibitor heavy chain-related
Vigun09g039700	Vu09	3541586	3545345	Protein of unknown function (DUF300)
Vigun09g039800	Vu09	3555777	3558001
Vigun09g039900	Vu09	3567108	3568940	Leucine-rich repeat protein kinase family protein
Vigun09g040000	Vu09	3570334	3571733	photosystem I light harvesting complex gene 6
Vigun09g040100	Vu09	3585979	3588889	Pectin lyase-like superfamily protein
Vigun09g040200	Vu09	3619289	3621749	jasmonate-zim-domain protein 1
Vigun09g040300	Vu09	3634903	3636466	Protein of unknown function (DUF581)
Vigun09g040400	Vu09	3660990	3663264
Vigun09g040500	Vu09	3672546	3677041	beta-galactosidase 7
Vigun09g040600	Vu09	3683432	3684058	Integrase-type DNA-binding superfamily protein
Vigun09g040700	Vu09	3707631	3710591	chaperonin 20
Vigun09g040800	Vu09	3711490	3719435	auxin response factor 19
Vigun09g040900	Vu09	3756202	3763511	P-loop containing nucleoside triphosphate hydrolases superfamily protein
Vigun09g041000	Vu09	3763536	3766359
Vigun09g041100	Vu09	3772229	3777239	protein kinase family protein / C-type lectin domain-containing protein
Vigun09g041200	Vu09	3788988	3789920
Vigun09g041300	Vu09	3811497	3812646	Plant invertase/pectin methylesterase inhibitor superfamily protein
Vigun09g041400	Vu09	3821259	3825526	flavin-dependent monooxygenase 1
Vigun09g041500	Vu09	3828333	3835204	Riboflavin synthase-like superfamily protein
Vigun09g041600	Vu09	3844430	3846530	SAUR-like auxin-responsive protein family
Vigun09g041700	Vu09	3854498	3855426	SAUR-like auxin-responsive protein family
Vigun09g041800	Vu09	3861230	3866367	sucrose synthase 4
Vigun09g041900	Vu09	3886776	3888238
Vigun09g042000	Vu09	3888239	3902248	Phosphoinositide phosphatase family protein
Vigun09g042100	Vu09	3905607	3907697	GDSL-motif lipase 5
Vigun09g042200	Vu09	3916494	3921492	RED family protein
Vigun09g042300	Vu09	3932431	3934808	RING/U-box superfamily protein
Vigun09g042400	Vu09	3938685	3945398	ARID/BRIGHT DNA-binding domain-containing protein
Vigun09g042500	Vu09	3954612	3955598	TOXICOS EN LEVADURA 4
Vigun09g042600	Vu09	3960960	3967353	DnaJ / Sec63 Brl domains-containing protein
Vigun09g042700	Vu09	3971377	3977863
Vigun09g042800	Vu09	3982814	3984121	F-box associated ubiquitination effector family protein
Vigun09g042900	Vu09	3992317	3994909	Plant invertase/pectin methylesterase inhibitor superfamily
Vigun09g043000	Vu09	4004971	4007207	Plant invertase/pectin methylesterase inhibitor superfamily
Vigun09g043100	Vu09	4011036	4013016	Plant invertase/pectin methylesterase inhibitor superfamily
Vigun09g043200	Vu09	4023575	4025985	Plant invertase/pectin methylesterase inhibitor superfamily
Vigun09g043300	Vu09	4044236	4046228	Plant invertase/pectin methylesterase inhibitor superfamily
Vigun09g043400	Vu09	4056595	4060103	Plant invertase/pectin methylesterase inhibitor superfamily
Vigun09g043500	Vu09	4067069	4070555	Haloacid dehalogenase-like hydrolase (HAD) superfamily protein
Vigun09g043600	Vu09	4087060	4090894	jasmonate-zim-domain protein 12
Vigun09g043700	Vu09	4092169	4094366	Ribosomal L18p/L5e family protein
Vigun09g043800	Vu09	4106420	4107355
Vigun09g043900	Vu09	4120614	4120877
Vigun09g044000	Vu09	4130190	4131094	Transducin/WD40 repeat-like superfamily protein
Vigun09g044100	Vu09	4131443	4132525
Vigun09g044200	Vu09	4137089	4137325
Vigun09g044300	Vu09	4145712	4147129
Vigun09g044400	Vu09	4149668	4153482	Thioesterase superfamily protein
Vigun09g044500	Vu09	4152873	4155274
Vigun09g044600	Vu09	4166820	4168882	Cytidine/deoxycytidylate deaminase family protein
Vigun09g044700	Vu09	4189353	4191000	Cytidine/deoxycytidylate deaminase family protein
Vigun09g044800	Vu09	4207273	4212498	WRKY family transcription factor
Vigun09g044900	Vu09	4214140	4218469	aspartic proteinase A1
Vigun09g045000	Vu09	4219086	4222858	hydroxyproline-rich glycoprotein family protein
Vigun09g045100	Vu09	4243423	4265641	HAD-superfamily hydrolase, subfamily IG, 5\'-nucleotidase
Vigun09g045200	Vu09	4282689	4288134	CBL-interacting protein kinase 1
Vigun09g045300	Vu09	4290339	4290983
Vigun09g045400	Vu09	4304298	4308078	pyruvate dehydrogenase kinase
Vigun09g045500	Vu09	4324674	4327145
Vigun09g045600	Vu09	4332717	4337396	Nucleotide-sugar transporter family protein
Vigun09g045700	Vu09	4345473	4346069
Vigun09g045800	Vu09	4346790	4350717	Protein kinase superfamily protein
Vigun09g045900	Vu09	4366188	4375895	squamosa promoter binding protein-like 1
Vigun09g046000	Vu09	4377876	4380560	Tetratricopeptide repeat (TPR)-like superfamily protein
Vigun09g046100	Vu09	4380717	4383347	Cytochrome b561/ferric reductase transmembrane protein family
Vigun09g046200	Vu09	4384239	4391152	Subtilase family protein
Vigun09g046300	Vu09	4399126	4401529	UDP-Glycosyltransferase superfamily protein
Vigun09g046400	Vu09	4406025	4406567
Vigun09g046500	Vu09	4408223	4408627
Vigun09g046600	Vu09	4417666	4425803	gamma-soluble NSF attachment protein
Vigun09g046700	Vu09	4427048	4427686	Fasciclin-like arabinogalactan family protein
Vigun09g046800	Vu09	4432544	4440622	Transcription factor jumonji (jmj) family protein / zinc finger (C5HC2 type) family protein
Vigun09g046900	Vu09	4450783	4453052	Uncharacterised protein family (UPF0497)
Vigun09g047000	Vu09	4456142	4456806	FBD, F-box and Leucine Rich Repeat domains containing protein
Vigun09g047100	Vu09	4475294	4486280	LSD1 zinc finger family protein
Vigun09g047200	Vu09	4486888	4492398	SNF7 family protein
Vigun09g047300	Vu09	4496409	4518562	VPS54
Vigun09g047400	Vu09	4521853	4522590	Bifunctional inhibitor/lipid-transfer protein/seed storage 2S albumin superfamily protein
Vigun09g047500	Vu09	4527182	4553583	Outer arm dynein light chain 1 protein
Vigun09g047600	Vu09	4557287	4563168	periodic tryptophan protein 2
Vigun09g047700	Vu09	4570979	4573950	amino acid transporter 1
Vigun09g047800	Vu09	4597468	4597990
Vigun09g047900	Vu09	4655799	4659900	RNA-binding (RRM/RBD/RNP motifs) family protein
Vigun09g048000	Vu09	4661577	4665560	temperature sensing protein-related
Vigun09g048100	Vu09	4667319	4670959	Protein of unknown function (DUF630 and DUF632)
Vigun09g048200	Vu09	4679000	4683695	Phototropic-responsive NPH3 family protein
Vigun09g048300	Vu09	4694673	4710300	cation-chloride co-transporter 1
Vigun09g048400	Vu09	4722800	4723663	Beta-1,3-N-Acetylglucosaminyltransferase family protein
Vigun09g048500	Vu09	4728023	4743779	binding;RNA binding
Vigun09g048600	Vu09	4745182	4746694	photosystem I subunit K
Vigun09g048700	Vu09	4746918	4748250	temperature sensing protein-related
Vigun09g048800	Vu09	4748725	4752483	Tetratricopeptide repeat (TPR)-like superfamily protein
Vigun09g048900	Vu09	4756137	4761436	inositol transporter 2
Vigun09g049000	Vu09	4800450	4801768
Vigun09g049100	Vu09	4802047	4807314	inositol transporter 2
Vigun09g049200	Vu09	4837765	4838160	Glutaredoxin family protein
Vigun09g049300	Vu09	4853155	4857085	Tetratricopeptide repeat (TPR)-like superfamily protein
Vigun09g049400	Vu09	4858255	4862889	endoplasmic reticulum oxidoreductins 1
Vigun09g049500	Vu09	4876125	4878531	Pentatricopeptide repeat (PPR-like) superfamily protein
Vigun09g049600	Vu09	4878532	4887813	Transducin/WD40 repeat-like superfamily protein
Vigun09g049700	Vu09	4910413	4912760
Vigun09g049800	Vu09	4914700	4916901	Pentatricopeptide repeat (PPR) superfamily protein
Vigun09g049900	Vu09	4919355	4923567
Vigun09g050000	Vu09	4924059	4925267	AWPM-19-like family protein
Vigun09g050100	Vu09	4926102	4927436	Ribosomal protein L32e
Vigun09g050200	Vu09	4942907	4944428	MADS-box transcription factor family protein
Vigun09g050300	Vu09	4949516	4961698	SCP1-like small phosphatase 4
Vigun09g050400	Vu09	4972142	4974913	Carbohydrate-binding X8 domain superfamily protein
Vigun09g050500	Vu09	4984496	4990279	MEI2-like protein 5
Vigun09g050600	Vu09	4991504	4996826	phytochrome E
Vigun09g050700	Vu09	5000381	5004543	Pentatricopeptide repeat (PPR) superfamily protein
Vigun09g050800	Vu09	5012838	5017158	Chaperone DnaJ-domain superfamily protein
Vigun09g050900	Vu09	5017873	5019206	Mitochondrial transcription termination factor family protein
Vigun09g051000	Vu09	5020440	5028314	CBL-interacting protein kinase 23
Vigun09g051100	Vu09	5044948	5045571
Vigun09g051200	Vu09	5050230	5050684
Vigun09g051300	Vu09	5053238	5061786	LEM3 (ligand-effect modulator 3) family protein / CDC50 family protein
Vigun09g051400	Vu09	5063997	5068297	glucuronidase 3
Vigun09g051500	Vu09	5081641	5089612	Octicosapeptide/Phox/Bem1p (PB1) domain-containing protein / tetratricopeptide repeat (TPR)-containing protein
Vigun09g051600	Vu09	5097025	5100480
Vigun09g051700	Vu09	5101513	5106178	ubiquitin-associated (UBA)/TS-N domain-containing protein
Vigun09g051800	Vu09	5114288	5116137
Vigun09g051900	Vu09	5116832	5117929	Major facilitator superfamily protein
Vigun09g052000	Vu09	5126173	5128859	Major facilitator superfamily protein
Vigun09g052100	Vu09	5148383	5149542	serine-rich protein-related
Vigun09g052200	Vu09	5163542	5165055	RING/U-box superfamily protein
Vigun09g052300	Vu09	5170906	5173554
Vigun09g052400	Vu09	5183809	5185009
Vigun09g052500	Vu09	5197057	5197962
Vigun09g052600	Vu09	5205780	5206580	Bifunctional inhibitor/lipid-transfer protein/seed storage 2S albumin superfamily protein
Vigun09g052700	Vu09	5221434	5223511	cytochrome P450, family 93, subfamily D, polypeptide 1
Vigun09g052800	Vu09	5242839	5246380
Vigun09g052900	Vu09	5273121	5275217	PLATZ transcription factor family protein
Vigun09g053000	Vu09	5285037	5288983	S-adenosyl-L-methionine-dependent methyltransferases superfamily protein
Vigun09g053100	Vu09	5291888	5294395	flavin-dependent monooxygenase 1
Vigun09g053200	Vu09	5299836	5302666	flavin-dependent monooxygenase 1
Vigun09g053300	Vu09	5312471	5313898
Vigun09g053400	Vu09	5340060	5342468	ribosomal protein S11-beta
Vigun09g053500	Vu09	5345548	5348939	DNA-binding protein phosphatase 1
Vigun09g053600	Vu09	5349329	5352055	Major facilitator superfamily protein
Vigun09g053700	Vu09	5354525	5357493
Vigun09g053800	Vu09	5363063	5364790	RING/U-box superfamily protein
Vigun09g053900	Vu09	5390638	5398105	Protein kinase superfamily protein with octicosapeptide/Phox/Bem1p domain
Vigun09g054000	Vu09	5398106	5399777
Vigun09g054100	Vu09	5407574	5412782	KNOTTED1-like homeobox gene 3
Vigun09g054200	Vu09	5423776	5426221	Cyclophilin-like peptidyl-prolyl cis-trans isomerase family protein
Vigun09g054300	Vu09	5429635	5433190	Pentatricopeptide repeat (PPR) superfamily protein
Vigun09g054400	Vu09	5439352	5439681
Vigun09g054500	Vu09	5448157	5451706	Leucine-rich repeat protein kinase family protein
Vigun09g054600	Vu09	5473653	5476558	Endomembrane protein 70 protein family
Vigun09g054700	Vu09	5477108	5489202	adenylate kinase family protein
Vigun09g054800	Vu09	5496348	5500458	sugar transporter protein 7
Vigun09g054900	Vu09	5502717	5503067
Vigun09g055000	Vu09	5503415	5504900
Vigun09g055100	Vu09	5505407	5508909	Leucine-rich repeat transmembrane protein kinase family protein
Vigun09g055200	Vu09	5515805	5528176	Protein of unknown function (DUF1336)
Vigun09g055300	Vu09	5534420	5538278	Auxin efflux carrier family protein
Vigun09g055400	Vu09	5553055	5557401	FAD-dependent oxidoreductase family protein
Vigun09g055500	Vu09	5557487	5558163
Vigun09g055600	Vu09	5559189	5563298	H(+)-ATPase 8
Vigun09g055700	Vu09	5566840	5567238	Ribosomal protein L39 family protein
Vigun09g055800	Vu09	5569594	5571152	NAD(P)-linked oxidoreductase superfamily protein
Vigun09g055900	Vu09	5576256	5580185	NAD(P)-linked oxidoreductase superfamily protein
Vigun09g056000	Vu09	5586557	5588252	NAD(P)-linked oxidoreductase superfamily protein
Vigun09g056100	Vu09	5593886	5599311	MIF4G domain-containing protein / MA3 domain-containing protein
Vigun09g056200	Vu09	5602807	5605203	tetraspanin7
Vigun09g056300	Vu09	5623227	5626333	EIN3-binding F box protein 1
Vigun09g056400	Vu09	5629186	5641270
Vigun09g056500	Vu09	5662601	5666276	LJRHL1-like 1
Vigun09g056600	Vu09	5674866	5676912	SOS3-interacting protein 3
Vigun09g056700	Vu09	5692574	5697266	Reticulon family protein
Vigun09g056800	Vu09	5704706	5705450
Vigun09g056900	Vu09	5714989	5718705	SECY homolog 1
Vigun09g057000	Vu09	5718722	5725780	cyclic nucleotide-gated channel 17
Vigun09g057100	Vu09	5729372	5734838	ARIA-interacting double AP2 domain protein
Vigun09g057200	Vu09	5749329	5752293	Protein of unknown function (DUF594)
Vigun09g057300	Vu09	5752393	5756693	Tetratricopeptide repeat (TPR)-like superfamily protein
Vigun09g057400	Vu09	5758385	5770102	diacylglycerol kinase 4
Vigun09g057500	Vu09	5771150	5779123	alpha/beta-Hydrolases superfamily protein
Vigun09g057600	Vu09	5804941	5812181	Nucleotide/sugar transporter family protein
Vigun09g057700	Vu09	5813845	5831947	myo-inositol monophosphatase like 1
Vigun09g057800	Vu09	5842025	5844916	phloem protein 2-A9
Vigun09g057900	Vu09	5849619	5852171
Vigun09g058000	Vu09	5858695	5867528	methyl-CPG-binding domain 10
Vigun09g058100	Vu09	5875932	5877052	polygalacturonase inhibiting protein 1
Vigun09g058200	Vu09	5884144	5889629	Cellulose synthase family protein
Vigun09g058300	Vu09	5896439	5901712	Cellulose synthase family protein
Vigun09g058400	Vu09	5917181	5918382
Vigun09g058500	Vu09	5932023	5935499	Endomembrane protein 70 protein family
Vigun09g058600	Vu09	5938058	5941225
Vigun09g058700	Vu09	5977602	5981635	O-fucosyltransferase family protein
Vigun09g058800	Vu09	5991688	5996550	transducin family protein / WD-40 repeat family protein
Vigun09g058900	Vu09	5997103	6000054	Pentatricopeptide repeat (PPR) superfamily protein
Vigun09g059000	Vu09	6004147	6017368	signal peptide peptidase
Vigun09g059100	Vu09	6029494	6030447	OBF binding protein 4
Vigun09g059200	Vu09	6039336	6042510	18S pre-ribosomal assembly protein gar2-related
Vigun09g059300	Vu09	6048135	6058463	nucleic acid binding;ATP-dependent helicases;ATP binding;helicases;ATP-dependent helicases
Vigun09g059400	Vu09	6061459	6064825	N-terminal nucleophile aminohydrolases (Ntn hydrolases) superfamily protein
Vigun09g059500	Vu09	6067898	6072344	galacturonosyltransferase 11
Vigun09g059600	Vu09	6078604	6079572
Vigun09g059700	Vu09	6080948	6087856	AGAMOUS-like 8
Vigun09g059800	Vu09	6112750	6114566	reversibly glycosylated polypeptide 3
Vigun09g059900	Vu09	6119262	6121881	COBRA-like extracellular glycosyl-phosphatidyl inositol-anchored protein family
Vigun09g060000	Vu09	6121988	6125758	COBRA-like extracellular glycosyl-phosphatidyl inositol-anchored protein family
Vigun09g060100	Vu09	6129328	6134381	Transducin/WD40 repeat-like superfamily protein
Vigun09g060200	Vu09	6139746	6141578	Mitochondrial transcription termination factor family protein
Vigun09g060300	Vu09	6147862	6154132	Galactose oxidase/kelch repeat superfamily protein
Vigun09g060400	Vu09	6174989	6184521	histone-lysine N-methyltransferases
Vigun09g060500	Vu09	6199100	6204431	Haloacid dehalogenase-like hydrolase (HAD) superfamily protein
Vigun09g060600	Vu09	6224580	6230409
Vigun09g060700	Vu09	6255541	6258159	TEOSINTE BRANCHED 1, cycloidea and PCF transcription factor 5
Vigun09g060800	Vu09	6284076	6287088	ABI five binding protein 3
Vigun09g060900	Vu09	6289883	6292996
Vigun09g061000	Vu09	6309416	6312438	exocyst subunit exo70 family protein E2
Vigun09g061100	Vu09	6332259	6332795	EF hand calcium-binding protein family
Vigun09g061200	Vu09	6336135	6342662	ATPase E1-E2 type family protein / haloacid dehalogenase-like hydrolase family protein
Vigun09g061300	Vu09	6376902	6380903	nuclear factor Y, subunit B13
Vigun09g061400	Vu09	6381511	6382710	Protein of unknown function, DUF617
Vigun09g061500	Vu09	6387423	6393574	ATP binding microtubule motor family protein
Vigun09g061600	Vu09	6405008	6411346	P-loop containing nucleoside triphosphate hydrolases superfamily protein
Vigun09g061700	Vu09	6411479	6412630	Eukaryotic aspartyl protease family protein
Vigun09g061800	Vu09	6425995	6428088	Adenine nucleotide alpha hydrolases-like superfamily protein
Vigun09g061900	Vu09	6433275	6435622	Hydroxyproline-rich glycoprotein family protein
Vigun09g062000	Vu09	6442770	6443483
Vigun09g062100	Vu09	6459596	6470366	Transcription factor TFIIE, alpha subunit
Vigun09g062200	Vu09	6485185	6487346	TCP18/TCP family transcription factor
Vigun09g062300	Vu09	6502355	6504834
Vigun09g062400	Vu09	6506748	6521903
Vigun09g062500	Vu09	6527578	6532012	O-Glycosyl hydrolases family 17 protein
Vigun09g062600	Vu09	6534406	6535791	HXXXD-type acyl-transferase family protein
Vigun09g062700	Vu09	6550873	6551367
Vigun09g062800	Vu09	6553911	6558132	fatty acyl-ACP thioesterases B
Vigun09g062900	Vu09	6559235	6562857	Protein phosphatase 2A regulatory B subunit family protein
Vigun09g063000	Vu09	6564495	6568205	Domain of unknown function (DUF1767)
Vigun09g063100	Vu09	6576237	6579166	Tetratricopeptide repeat (TPR)-like superfamily protein
Vigun09g063200	Vu09	6596999	6599788	Homeodomain-like superfamily protein
Vigun09g063300	Vu09	6634308	6647708	Stabilizer of iron transporter SufD / Polynucleotidyl transferase
Vigun09g063400	Vu09	6655820	6657515
Vigun09g063500	Vu09	6665975	6670267	SOUL heme-binding family protein
Vigun09g063600	Vu09	6681369	6684385	3-ketoacyl-CoA synthase 11
Vigun09g063700	Vu09	6692636	6694999	histone H2A protein 9
Vigun09g063800	Vu09	6716866	6720594	Cytochrome P450 superfamily protein
Vigun09g063900	Vu09	6725652	6730785	protein arginine methyltransferase 10
Vigun09g064000	Vu09	6736178	6738095	Protein kinase superfamily protein
Vigun09g064100	Vu09	6741947	6750559	alpha/beta-Hydrolases superfamily protein
Vigun09g064200	Vu09	6751545	6754207	PPPDE putative thiol peptidase family protein
Vigun09g064300	Vu09	6768360	6770367	AGC (cAMP-dependent, cGMP-dependent and protein kinase C) kinase family protein
Vigun09g064400	Vu09	6785022	6787334	early nodulin-related
Vigun09g064500	Vu09	6792455	6793927	Ran BP2/NZF zinc finger-like superfamily protein
Vigun09g064600	Vu09	6799315	6832856	Protein of unknown function (DUF3414)
Vigun09g064700	Vu09	6838218	6841880	Plant haem oxygenase (decyclizing) family protein
Vigun09g064800	Vu09	6849332	6854586	DnaJ/Hsp40 cysteine-rich domain superfamily protein
Vigun09g064900	Vu09	6860302	6863464	Transmembrane amino acid transporter family protein
Vigun09g065000	Vu09	6867168	6870510	pentatricopeptide (PPR) repeat-containing protein
Vigun09g065100	Vu09	6879269	6882285	Zinc-binding dehydrogenase family protein
Vigun09g065200	Vu09	6883717	6885291	Tetratricopeptide repeat (TPR)-like superfamily protein
Vigun09g065300	Vu09	6885574	6889049	Core-2/I-branching beta-1,6-N-acetylglucosaminyltransferase family protein
Vigun09g065400	Vu09	6894930	6898885	Peptidase S24/S26A/S26B/S26C family protein
Vigun09g065500	Vu09	6901160	6902926	Heat shock protein DnaJ, N-terminal with domain of unknown function (DUF1977)
Vigun09g065600	Vu09	6910041	6911264
Vigun09g065700	Vu09	6914561	6920319	Protein kinase superfamily protein
Vigun09g065800	Vu09	6928148	6933984	nudix hydrolase homolog 19
Vigun09g065900	Vu09	6935628	6938518	Peroxidase superfamily protein
Vigun09g066000	Vu09	6942435	6945440	SPX domain gene 1
Vigun09g066100	Vu09	6953716	6955068	Integrase-type DNA-binding superfamily protein
Vigun09g066200	Vu09	6959039	6988849	Structural maintenance of chromosomes (SMC) family protein
Vigun09g066300	Vu09	7005379	7008756	Ribosomal protein L20
Vigun09g066400	Vu09	7009475	7011454	HSP20-like chaperones superfamily protein
Vigun09g066500	Vu09	7019490	7022979	Co-chaperone GrpE family protein
Vigun09g066600	Vu09	7024839	7027061
Vigun09g066700	Vu09	7051764	7060940	ENTH/ANTH/VHS superfamily protein
Vigun09g066800	Vu09	7068241	7071027	Protein of unknown function, DUF593
Vigun09g066900	Vu09	7074668	7078057
Vigun09g067000	Vu09	7080154	7087318	serine carboxypeptidase-like 29
Vigun09g067100	Vu09	7091413	7094513	Leucine-rich repeat protein kinase family protein
Vigun09g067200	Vu09	7100071	7117716	Tetratricopeptide repeat (TPR)-like superfamily protein
Vigun09g067300	Vu09	7117742	7120552	heptahelical transmembrane protein2
Vigun09g067400	Vu09	7162221	7177817	SET domain group 4
Vigun09g067500	Vu09	7179557	7185253	WRKY DNA-binding protein 32
Vigun09g067600	Vu09	7191384	7196801	26S proteasome regulatory subunit, putative
Vigun09g067700	Vu09	7207500	7216322	Cytosol aminopeptidase family protein
Vigun09g067800	Vu09	7229690	7234123	Family of unknown function (DUF566)
Vigun09g067900	Vu09	7239569	7242117	purine permease 5
Vigun09g068000	Vu09	7245176	7249830	signal recognition particle receptor alpha subunit family protein
Vigun09g068100	Vu09	7250871	7276540	DNA/RNA polymerases superfamily protein
Vigun09g068200	Vu09	7280722	7281039
Vigun09g068300	Vu09	7283056	7291194
Vigun09g068400	Vu09	7298211	7304343	alpha/beta-Hydrolases superfamily protein
Vigun09g068500	Vu09	7317113	7322098	response regulator 12

## Sheet: CSw1
locusName	chromosome	start(bp)	end(bp)	Functional annotation
Vigun01g180500	Vu01	36142751	36143509	Dof-type zinc finger DNA-binding family protein
Vigun01g180600	Vu01	36153687	36171219	Tetratricopeptide repeat (TPR)-like superfamily protein
Vigun01g180700	Vu01	36174604	36175848	syntaxin of plants 121
Vigun01g180800	Vu01	36191830	36193335	syntaxin of plants 121
Vigun01g180900	Vu01	36195381	36200307	TatD related DNase
Vigun01g181000	Vu01	36200882	36203376	chloroplast RNA-binding protein 33
Vigun01g181100	Vu01	36203989	36208602	nuclear factor Y, subunit A2
Vigun01g181200	Vu01	36225153	36225995	AGAMOUS-like 38
Vigun01g181300	Vu01	36229927	36230874	MADS-box transcription factor family protein
Vigun01g181400	Vu01	36236825	36238016	RING/U-box superfamily protein
Vigun01g181500	Vu01	36243437	36244828	Glutaredoxin family protein
Vigun01g181600	Vu01	36246463	36249088
Vigun01g181700	Vu01	36255599	36263370	ubiquitin-specific protease 8
Vigun01g181800	Vu01	36264205	36267728	Dihydroneopterin aldolase
Vigun01g181900	Vu01	36273252	36277509
Vigun01g182000	Vu01	36278767	36281700
Vigun01g182100	Vu01	36284824	36288165	calmodulin-domain protein kinase cdpk isoform 2
Vigun01g182200	Vu01	36291621	36294345	TPX2 (targeting protein for Xklp2) protein family
Vigun01g182300	Vu01	36299899	36303117	FASCICLIN-like arabinogalactan protein 17 precursor
Vigun01g182400	Vu01	36304274	36309957	RING-H2 group F2A
Vigun01g182500	Vu01	36315593	36317142
Vigun01g182600	Vu01	36319987	36321150
Vigun01g182700	Vu01	36321787	36324110	Transducin family protein / WD-40 repeat family protein
Vigun01g182800	Vu01	36331733	36339477	ABC-2 type transporter family protein
Vigun01g182900	Vu01	36350161	36356730
Vigun01g183000	Vu01	36359826	36361694	Pentatricopeptide repeat (PPR) superfamily protein
Vigun01g183100	Vu01	36363104	36367132	Protein of unknown function, DUF593
Vigun01g183200	Vu01	36382331	36392600	FAD-linked oxidases family protein
Vigun01g183300	Vu01	36395753	36399177	SPX (SYG1/Pho81/XPR1) domain-containing protein / zinc finger (C3HC4-type RING finger) protein-related
Vigun01g183400	Vu01	36403575	36405916	Sterile alpha motif (SAM) domain-containing protein
Vigun01g183500	Vu01	36414871	36417528	aromatic and neutral transporter 1
Vigun01g183600	Vu01	36419219	36420661	Nucleic acid-binding, OB-fold-like protein
Vigun01g183700	Vu01	36421092	36425224	SWAP (Suppressor-of-White-APricot)/surp RNA-binding domain-containing protein
Vigun01g183800	Vu01	36428549	36432811	Peptidase M28 family protein
Vigun01g183900	Vu01	36433031	36436298
Vigun01g184000	Vu01	36437912	36439784	ubiquitin-specific protease 12
Vigun01g184100	Vu01	36442042	36451302	RHOMBOID-like protein 15
Vigun01g184200	Vu01	36460133	36463027	TRAF-like superfamily protein
Vigun01g184300	Vu01	36466969	36483259	Cleavage and polyadenylation specificity factor (CPSF) A subunit protein
Vigun01g184400	Vu01	36488344	36489460	alpha/beta-Hydrolases superfamily protein
Vigun01g184500	Vu01	36492059	36498110	protein phosphatase 2A-4
Vigun01g184600	Vu01	36498404	36502793	Phosphatidic acid phosphatase (PAP2) family protein
Vigun01g184700	Vu01	36506774	36509597	Protein of unknown function (DUF620)
Vigun01g184800	Vu01	36511906	36515309	Ubiquitin carboxyl-terminal hydrolase family protein
Vigun01g184900	Vu01	36520107	36524881	DNAse I-like superfamily protein
Vigun01g185000	Vu01	36532119	36533351	Translation protein SH3-like family protein
Vigun01g185100	Vu01	36535888	36537131	Translation protein SH3-like family protein
Vigun01g185200	Vu01	36538060	36547659	sister-chromatid cohesion protein 3
Vigun01g185300	Vu01	36549970	36553650	NPL4-like protein 1
Vigun01g185400	Vu01	36566532	36568105	Peroxidase superfamily protein
Vigun01g185500	Vu01	36572412	36573905	Peroxidase superfamily protein
Vigun01g185600	Vu01	36580432	36583546	Rho GTPase activating protein with PAK-box/P21-Rho-binding domain
Vigun01g185700	Vu01	36587172	36587549
Vigun01g185800	Vu01	36594516	36599508	RNA-binding protein-defense related 1
Vigun01g185900	Vu01	36611049	36615643	BRCT domain-containing DNA repair protein
Vigun01g186000	Vu01	36619298	36622258	NAD(P)-binding Rossmann-fold superfamily protein
Vigun01g186100	Vu01	36622421	36623510
Vigun01g186200	Vu01	36623819	36632091	auxin response factor 2
Vigun01g186300	Vu01	36643271	36648095	Flavin-containing monooxygenase family protein
Vigun01g186400	Vu01	36658769	36659416	arabinogalactan protein 26
Vigun01g186500	Vu01	36659639	36662944	Kinase interacting (KIP1-like) family protein
Vigun01g186600	Vu01	36668565	36669408
Vigun01g186700	Vu01	36677865	36681797	F-box/RNI-like superfamily protein
Vigun01g186800	Vu01	36686849	36687613
Vigun01g186900	Vu01	36697062	36699901
Vigun01g187000	Vu01	36700528	36701562	Uncharacterised protein family (UPF0497)
Vigun01g187100	Vu01	36706082	36710846	B-box type zinc finger protein with CCT domain
Vigun01g187200	Vu01	36715535	36716450	Ubiquitin family protein
Vigun01g187300	Vu01	36720906	36721717	Glutaredoxin family protein
Vigun01g187400	Vu01	36723922	36724230	Thioredoxin superfamily protein
Vigun01g187500	Vu01	36731546	36734925	Cysteine proteinases superfamily protein
Vigun01g187600	Vu01	36737311	36737808	Thioredoxin superfamily protein
Vigun01g187700	Vu01	36742086	36742760	Thioredoxin superfamily protein
Vigun01g187800	Vu01	36745141	36746360
Vigun01g187900	Vu01	36746940	36749769	Phototropic-responsive NPH3 family protein
Vigun01g188000	Vu01	36759330	36764751	Peptide chain release factor 1
Vigun01g188100	Vu01	36765822	36767005	catalytics
Vigun01g188200	Vu01	36767186	36772237	catalytics
Vigun01g188300	Vu01	36773247	36775403	Ribosomal protein L19e family protein
Vigun01g188400	Vu01	36775921	36782180	peroxin 6
Vigun01g188500	Vu01	36787521	36792951	CW-type Zinc Finger
Vigun01g188600	Vu01	36792957	36799736	CW-type Zinc Finger
Vigun01g188700	Vu01	36802217	36807689	cullin 1
Vigun01g188800	Vu01	36813008	36821576	Homeodomain-like superfamily protein
Vigun01g188900	Vu01	36824753	36827402	indeterminate(ID)-domain 2
Vigun01g189000	Vu01	36830942	36836584
Vigun01g189100	Vu01	36839010	36842407	WEE1 kinase homolog
Vigun01g189200	Vu01	36847119	36849608	TRAF-like family protein
Vigun01g189300	Vu01	36851491	36855423	Transducin/WD40 repeat-like superfamily protein
Vigun01g189400	Vu01	36857966	36861136	Tetratricopeptide repeat (TPR)-like superfamily protein
Vigun01g189500	Vu01	36869471	36875943	dephospho-CoA kinase family
Vigun01g189600	Vu01	36873104	36874494	Pentatricopeptide repeat (PPR) superfamily protein
Vigun01g189700	Vu01	36877805	36878692
Vigun01g189800	Vu01	36880285	36882427	Heavy metal transport/detoxification superfamily protein
Vigun01g189900	Vu01	36893215	36894116
Vigun01g190000	Vu01	36895335	36898510	Amino acid dehydrogenase family protein
Vigun01g190100	Vu01	36900372	36904436	tetratricopeptide repeat (TPR)-containing protein
Vigun01g190200	Vu01	36907298	36907642	ralf-like 33
Vigun01g190300	Vu01	36908103	36910344	heat shock factor binding protein
Vigun01g190400	Vu01	36911007	36916022	asparagine-linked glycosylation 3
Vigun01g190500	Vu01	36916436	36917120	TSPO(outer membrane tryptophan-rich sensory protein)-related
Vigun01g190600	Vu01	36917801	36920027	UDP-xylosyltransferase 2
Vigun01g190700	Vu01	36923069	36927272	thiamin pyrophosphokinase1
Vigun01g190800	Vu01	36928731	36931519	Small nuclear ribonucleoprotein family protein
Vigun01g190900	Vu01	36932008	36936273	Transducin/WD40 repeat-like superfamily protein
Vigun01g191000	Vu01	36937630	36940454	HSP20-like chaperones superfamily protein
Vigun01g191100	Vu01	36947783	36953479	multidrug resistance-associated protein 10
Vigun01g191200	Vu01	36956900	36963316	multidrug resistance-associated protein 4
Vigun01g191300	Vu01	36965328	36968620	SPX (SYG1/Pho81/XPR1) domain-containing protein
Vigun01g191400	Vu01	36974561	36976726	Adenine nucleotide alpha hydrolases-like superfamily protein
Vigun01g191500	Vu01	36978799	36980143	F-box family protein
Vigun01g191600	Vu01	36984785	36989479	RNA-binding (RRM/RBD/RNP motifs) family protein
Vigun01g191700	Vu01	36992615	36996332	NADH-ubiquinone oxidoreductase-related
Vigun01g191800	Vu01	36996990	36998204	Plant invertase/pectin methylesterase inhibitor superfamily protein
Vigun01g191900	Vu01	37002308	37007964	NAD(P)-binding Rossmann-fold superfamily protein
Vigun01g192000	Vu01	37008288	37012873	alpha/beta-Hydrolases superfamily protein
Vigun01g192100	Vu01	37022739	37025142	S-adenosyl-L-methionine-dependent methyltransferases superfamily protein
Vigun01g192200	Vu01	37026784	37033044	U3 ribonucleoprotein (Utp) family protein
Vigun01g192300	Vu01	37036809	37037218	Late embryogenesis abundant 3 (LEA3) family protein
Vigun01g192400	Vu01	37040057	37040787	senescence-associated gene 21
Vigun01g192500	Vu01	37045062	37046050	Protein of unknown function, DUF538
Vigun01g192600	Vu01	37047173	37052518	exocyst complex component sec15B
Vigun01g192700	Vu01	37055579	37057652	Ribosomal protein L18e/L15 superfamily protein
Vigun01g192800	Vu01	37058224	37060647	alpha/beta-Hydrolases superfamily protein
Vigun01g192900	Vu01	37062052	37064261	RNA-binding KH domain-containing protein
Vigun01g193000	Vu01	37067335	37068273	AtL5
Vigun01g193100	Vu01	37075303	37083873	SET domain protein 14
Vigun01g193200	Vu01	37085972	37086889	Plant invertase/pectin methylesterase inhibitor superfamily protein
Vigun01g193300	Vu01	37092999	37093586	Plant invertase/pectin methylesterase inhibitor superfamily protein
Vigun01g193400	Vu01	37097418	37099571	Plant invertase/pectin methylesterase inhibitor superfamily
Vigun01g193500	Vu01	37115014	37116877	Plant invertase/pectin methylesterase inhibitor superfamily
Vigun01g193600	Vu01	37119809	37121981	Plant invertase/pectin methylesterase inhibitor superfamily
Vigun01g193700	Vu01	37130601	37134105	Plant invertase/pectin methylesterase inhibitor superfamily
Vigun01g193800	Vu01	37139300	37141616	glycosyl hydrolase 9B13
Vigun01g193900	Vu01	37142572	37146836	sucrose synthase 3
Vigun01g194000	Vu01	37158864	37166491	RELA/SPOT homolog 1
Vigun01g194100	Vu01	37167096	37168634
Vigun01g194200	Vu01	37170584	37172721	Ribosomal protein L19e family protein
Vigun01g194300	Vu01	37174462	37179631	ethylene response sensor 1
Vigun01g194400	Vu01	37186596	37190183	Pectin lyase-like superfamily protein
Vigun01g194500	Vu01	37190276	37191825	Chaperone DnaJ-domain superfamily protein
Vigun01g194600	Vu01	37193437	37198473	P-loop nucleoside triphosphate hydrolases superfamily protein with CH (Calponin Homology) domain
Vigun01g194700	Vu01	37210435	37214598	NAD+ transporter 1
Vigun01g194800	Vu01	37217712	37221797
Vigun01g194900	Vu01	37222062	37225660	Drought-responsive family protein
Vigun01g195000	Vu01	37227912	37232795	syntaxin of plants 43
Vigun01g195100	Vu01	37233840	37238617	cellulose synthase-like D5
Vigun01g195200	Vu01	37239700	37243797	galacturonosyltransferase-like 7
Vigun01g195300	Vu01	37246963	37247406
Vigun01g195400	Vu01	37253475	37255773
Vigun01g195500	Vu01	37259004	37260344
Vigun01g195600	Vu01	37266378	37267584	C2H2 and C2HC zinc fingers superfamily protein
Vigun01g195700	Vu01	37267821	37269232	Protein of unknown function (DUF3511)
Vigun01g195800	Vu01	37271506	37272203
Vigun01g195900	Vu01	37274448	37278963	myb domain protein 12
Vigun01g196000	Vu01	37282903	37288072	DNAJ heat shock family protein
Vigun01g196100	Vu01	37292125	37295766	alpha/beta-Hydrolases superfamily protein
Vigun01g196200	Vu01	37304157	37307716	Heat shock protein DnaJ with tetratricopeptide repeat
Vigun01g196300	Vu01	37320761	37325099	beta-xylosidase 2
Vigun01g196400	Vu01	37330107	37330978
Vigun01g196500	Vu01	37340594	37341665
Vigun01g196600	Vu01	37345379	37349215	RING/FYVE/PHD zinc finger superfamily protein
Vigun01g196700	Vu01	37349366	37358149	MUTS homolog 6
Vigun01g196800	Vu01	37359265	37364705	Minichromosome maintenance (MCM2/3/5) family protein
Vigun01g196900	Vu01	37365135	37373464	Vps51/Vps67 family (components of vesicular transport) protein
Vigun01g197000	Vu01	37378383	37379665	basic region/leucine zipper motif 53
Vigun01g197100	Vu01	37389205	37390087	CP12 domain-containing protein 2
Vigun01g197200	Vu01	37395131	37401988	Prolyl oligopeptidase family protein
Vigun01g197300	Vu01	37403622	37404976	Cytochrome c oxidase subunit Vc family protein
Vigun01g197400	Vu01	37406346	37408826	TRICHOME BIREFRINGENCE-LIKE 6
Vigun01g197500	Vu01	37411433	37422214	SET domain-containing protein
Vigun01g197600	Vu01	37432207	37434259	GRAS family transcription factor
Vigun01g197700	Vu01	37436503	37437372
Vigun01g197800	Vu01	37439454	37441228	WRKY DNA-binding protein 35
Vigun01g197900	Vu01	37448993	37453300	HIT zinc finger ;PAPA-1-like conserved region
Vigun01g198000	Vu01	37455627	37456382	Plant invertase/pectin methylesterase inhibitor superfamily protein
Vigun01g198100	Vu01	37458483	37464573	Protein kinase superfamily protein
Vigun01g198200	Vu01	37466152	37470322	P-loop containing nucleoside triphosphate hydrolases superfamily protein
Vigun01g198300	Vu01	37475114	37490591	Carbohydrate-binding-like fold
Vigun01g198400	Vu01	37494086	37495797
Vigun01g198500	Vu01	37505661	37509272	stachyose synthase
Vigun01g198600	Vu01	37532510	37534486	WRKY DNA-binding protein 23
Vigun01g198700	Vu01	37536100	37543825	RNA binding;abscisic acid binding
Vigun01g198800	Vu01	37549863	37554094	Zinc knuckle (CCHC-type) family protein
Vigun01g198900	Vu01	37555929	37560004	RNA helicase family protein
Vigun01g199000	Vu01	37563808	37565421	glycerol-3-phosphate acyltransferase 3
Vigun01g199100	Vu01	37568088	37569044	NFU domain protein 1
Vigun01g199200	Vu01	37570208	37577349	myb-like transcription factor family protein
Vigun01g199300	Vu01	37580491	37585302	gibberellin 2-oxidase 6
Vigun01g199400	Vu01	37587366	37588885	myb domain protein 2
Vigun01g199500	Vu01	37601814	37603565	myb domain protein 2
Vigun01g199600	Vu01	37620341	37622459	galactinol synthase 1
Vigun01g199700	Vu01	37623108	37623785
Vigun01g199800	Vu01	37627262	37629561	ADP-ribosylation factor A1F
Vigun01g199900	Vu01	37630503	37634932	GLNB1 homolog
Vigun01g200000	Vu01	37634956	37636090
Vigun01g200100	Vu01	37647335	37651819	HCO3- transporter family
Vigun01g200200	Vu01	37658470	37659282	NIM1-interacting 1
Vigun01g200300	Vu01	37666731	37669350	Pectin lyase-like superfamily protein
Vigun01g200400	Vu01	37673986	37675164	NAD(P)-binding Rossmann-fold superfamily protein
Vigun01g200500	Vu01	37680593	37682057	NAD(P)-binding Rossmann-fold superfamily protein
Vigun01g200600	Vu01	37693120	37694640	NAD(P)-binding Rossmann-fold superfamily protein
Vigun01g200700	Vu01	37705633	37708949
Vigun01g200800	Vu01	37711099	37715649	RING/U-box superfamily protein
Vigun01g200900	Vu01	37716741	37729898	Transducin family protein / WD-40 repeat family protein
Vigun01g201000	Vu01	37740464	37742919	S-adenosylmethionine synthetase 2

## Sheet: CSw6
locusName	chromosome	start(bp)	end(bp)	Functional annotation
Vigun06g213600	Vu06	32536582	32540331	CBS domain-containing protein with a domain of unknown function (DUF21)
Vigun06g213700	Vu06	32541919	32544704	CBS domain-containing protein with a domain of unknown function (DUF21)
Vigun06g213800	Vu06	32545148	32548999
Vigun06g213900	Vu06	32550662	32553993	FAD/NAD(P)-binding oxidoreductase family protein
Vigun06g214000	Vu06	32557407	32557734
Vigun06g214100	Vu06	32558421	32561610
Vigun06g214200	Vu06	32563891	32568053	proline iminopeptidase
Vigun06g214300	Vu06	32568496	32572091	Leucine-rich receptor-like protein kinase family protein
Vigun06g214400	Vu06	32581561	32584106
Vigun06g214500	Vu06	32588044	32590986	basic helix-loop-helix (bHLH) DNA-binding superfamily protein
Vigun06g214600	Vu06	32595329	32598578	pyrophosphorylase 6
Vigun06g214700	Vu06	32598800	32606918	Major facilitator superfamily protein
Vigun06g214800	Vu06	32609110	32609463
Vigun06g214900	Vu06	32609560	32612313	methionine sulfoxide reductase B3
Vigun06g215000	Vu06	32623659	32628420	LisH/CRA/RING-U-box domains-containing protein
Vigun06g215100	Vu06	32628876	32629349
Vigun06g215200	Vu06	32629354	32636854	Phosphoglycerate mutase family protein
Vigun06g215300	Vu06	32637577	32646247	fatty acid amide hydrolase
Vigun06g215400	Vu06	32662663	32664383	Octicosapeptide/Phox/Bem1p family protein
Vigun06g215500	Vu06	32668316	32670467
Vigun06g215600	Vu06	32673117	32676713	global transcription factor group E7
Vigun06g215700	Vu06	32685137	32687613	global transcription factor group E7
Vigun06g215800	Vu06	32687951	32695534	DNA polymerase V family
Vigun06g215900	Vu06	32699733	32703766	mitochondrial HSO70 2
Vigun06g216000	Vu06	32704634	32710180	Magnesium transporter CorA-like family protein
Vigun06g216100	Vu06	32715721	32721759	oligopeptide transporter 4
Vigun06g216200	Vu06	32723937	32724790	oligopeptide transporter 4
Vigun06g216300	Vu06	32724650	32730617	oligopeptide transporter 4
Vigun06g216400	Vu06	32735247	32738737	structural maintenance of chromosome 3
Vigun06g216500	Vu06	32740506	32747648	oligopeptide transporter 4
Vigun06g216600	Vu06	32752889	32755306
Vigun06g216700	Vu06	32756560	32772623	AGAMOUS-like 21
Vigun06g216800	Vu06	32780901	32782868	Concanavalin A-like lectin protein kinase family protein
Vigun06g216900	Vu06	32785086	32787760	cinnamyl-alcohol dehydrogenase
Vigun06g217000	Vu06	32788849	32791070	Transducin/WD40 repeat-like superfamily protein
Vigun06g217100	Vu06	32792997	32795401	Concanavalin A-like lectin protein kinase family protein
Vigun06g217200	Vu06	32798998	32801686	Protein of unknown function, DUF593
Vigun06g217300	Vu06	32802786	32805019	Tetratricopeptide repeat (TPR)-like superfamily protein
Vigun06g217400	Vu06	32806959	32808687	UDP-glucosyl transferase 78D2
Vigun06g217500	Vu06	32819879	32823372	Class I glutamine amidotransferase-like superfamily protein
Vigun06g217600	Vu06	32826972	32829203	Cox19-like CHCH family protein
Vigun06g217700	Vu06	32829947	32838678	dynamin-related protein 3A
Vigun06g217800	Vu06	32846933	32850245	Class I glutamine amidotransferase-like superfamily protein
Vigun06g217900	Vu06	32860103	32862022	Cox19-like CHCH family protein
Vigun06g218000	Vu06	32862725	32874832	dynamin-related protein 3A
Vigun06g218100	Vu06	32878697	32879358	Exostosin family protein
Vigun06g218200	Vu06	32880116	32882079	Exostosin family protein
Vigun06g218300	Vu06	32884137	32889122	RNA-binding KH domain-containing protein
Vigun06g218400	Vu06	32891490	32899364	Protein of unknown function (DUF3506)
Vigun06g218500	Vu06	32902453	32905241
Vigun06g218600	Vu06	32909029	32913245	basic helix-loop-helix (bHLH) DNA-binding superfamily protein
Vigun06g218700	Vu06	32913283	32914583	Haloacid dehalogenase-like hydrolase (HAD) superfamily protein
Vigun06g218800	Vu06	32914746	32924555	Cysteine proteinases superfamily protein
Vigun06g218900	Vu06	32930831	32936161	K-box region and MADS-box transcription factor family protein
Vigun06g219000	Vu06	32938648	32951095	AGAMOUS-like 24
Vigun06g219100	Vu06	32961569	32963574	Chaperone DnaJ-domain superfamily protein
Vigun06g219200	Vu06	32966573	32969974	beta carbonic anhydrase 5
Vigun06g219300	Vu06	32985796	32986131
Vigun06g219400	Vu06	32988357	32988942
Vigun06g219500	Vu06	32990676	32991078
Vigun06g219600	Vu06	32995692	32996268
Vigun06g219700	Vu06	32999660	33000238
Vigun06g219800	Vu06	33004555	33005212
Vigun06g219900	Vu06	33008273	33008734	hydroxyproline-rich glycoprotein family protein
Vigun06g220000	Vu06	33010465	33010578	Oligosaccaryltransferase
Vigun06g220100	Vu06	33013912	33015042
Vigun06g220200	Vu06	33016587	33017912	FK506-binding protein 12
Vigun06g220300	Vu06	33024851	33025216	conserved peptide upstream open reading frame 37
Vigun06g220400	Vu06	33025374	33027210	sequence-specific DNA binding transcription factors;transcription regulators
Vigun06g220500	Vu06	33030904	33034478	Phototropic-responsive NPH3 family protein
Vigun06g220600	Vu06	33037852	33040377	Thiamine pyrophosphate dependent pyruvate decarboxylase family protein
Vigun06g220700	Vu06	33044775	33047664	Tetratricopeptide repeat (TPR)-like superfamily protein
Vigun06g220800	Vu06	33048459	33052809	ubiquinol-cytochrome C chaperone family protein
Vigun06g220900	Vu06	33055748	33057786	homologue of NAP57
Vigun06g221000	Vu06	33058618	33060125	RING/U-box superfamily protein
Vigun06g221100	Vu06	33069128	33070309
Vigun06g221200	Vu06	33071058	33074006	arabinogalactan protein 1
Vigun06g221300	Vu06	33075238	33079450	GTP cyclohydrolase II
Vigun06g221400	Vu06	33085076	33088844	dicarboxylate transport 2.1
Vigun06g221500	Vu06	33089532	33095244	pyrimidine 2
Vigun06g221600	Vu06	33095245	33096323	RPM1-interacting protein 4 (RIN4) family protein
Vigun06g221700	Vu06	33098102	33099620	F-box and associated interaction domains-containing protein
Vigun06g221800	Vu06	33101861	33103881	centrin2
Vigun06g221900	Vu06	33104569	33112781	minichromosome maintenance 9
Vigun06g222000	Vu06	33114908	33119400	DNA methyltransferase-2
Vigun06g222100	Vu06	33122045	33126618	RNA-binding (RRM/RBD/RNP motifs) family protein
Vigun06g222200	Vu06	33128407	33132065	3-deoxy-d-arabino-heptulosonate 7-phosphate synthase
Vigun06g222300	Vu06	33134789	33135915	EXORDIUM like 2
Vigun06g222400	Vu06	33147424	33150207	Aldolase-type TIM barrel family protein
Vigun06g222500	Vu06	33150208	33152078	UDP-Glycosyltransferase superfamily protein
Vigun06g222600	Vu06	33157134	33159322	UDP-glucosyl transferase 85A2
Vigun06g222700	Vu06	33161561	33164035	UDP-glucosyl transferase 85A2
Vigun06g222800	Vu06	33168323	33173326	methyl-CPG-binding domain 8
Vigun06g222900	Vu06	33173327	33177162	metacaspase 1
Vigun06g223000	Vu06	33179153	33182185	metacaspase 3
Vigun06g223100	Vu06	33180872	33183791	alpha/beta-Hydrolases superfamily protein
Vigun06g223200	Vu06	33184743	33191090	translocon at the outer membrane of chloroplasts 64-V
Vigun06g223300	Vu06	33191553	33195121	Protein phosphatase 2C family protein
Vigun06g223400	Vu06	33200759	33211985	Calmodulin-binding transcription activator protein with CG-1 and Ankyrin domains
Vigun06g223500	Vu06	33214954	33221246	Tetratricopeptide repeat (TPR)-like superfamily protein
Vigun06g223600	Vu06	33224690	33229899	K+ uptake permease 7
Vigun06g223700	Vu06	33232708	33237163	CD2-binding protein-related
Vigun06g223800	Vu06	33245154	33250581	pumilio 7
Vigun06g223900	Vu06	33253470	33260334	dentin sialophosphoprotein-related
Vigun06g224000	Vu06	33261906	33263273	Leucine-rich repeat protein kinase family protein
Vigun06g224100	Vu06	33272523	33274098	Peroxidase superfamily protein
Vigun06g224200	Vu06	33279492	33281371	Peroxidase superfamily protein
Vigun06g224300	Vu06	33283178	33284513	Peroxidase superfamily protein
Vigun06g224400	Vu06	33291560	33294984	Thioesterase superfamily protein
Vigun06g224500	Vu06	33294997	33296725	light harvesting complex photosystem II subunit 6
Vigun06g224600	Vu06	33297735	33303242	Protein phosphatase 2C family protein
Vigun06g224700	Vu06	33303627	33305481	Bifunctional inhibitor/lipid-transfer protein/seed storage 2S albumin superfamily protein
Vigun06g224800	Vu06	33312281	33313840	DNAJ-like 20
Vigun06g224900	Vu06	33321105	33321934	DNAJ-like 20
Vigun06g225000	Vu06	33322269	33326976	sulfate transporter 1;3
Vigun06g225100	Vu06	33331121	33335025	sulfate transporter 1;3
Vigun06g225200	Vu06	33343945	33345439	Heavy metal transport/detoxification superfamily protein
Vigun06g225300	Vu06	33347292	33353372	AGD2-like defense response protein 1
Vigun06g225400	Vu06	33365019	33372489	Transducin/WD40 repeat-like superfamily protein
Vigun06g225500	Vu06	33373730	33381431	BRI1-associated receptor kinase
Vigun06g225600	Vu06	33390418	33390722
Vigun06g225700	Vu06	33392765	33397067	beta-D-xylosidase 4
Vigun06g225800	Vu06	33397443	33399274	UDP-Glycosyltransferase superfamily protein
Vigun06g225900	Vu06	33407311	33408696	UDP-Glycosyltransferase superfamily protein
Vigun06g226000	Vu06	33412660	33414467	UDP-Glycosyltransferase superfamily protein
Vigun06g226100	Vu06	33414791	33416833	UDP-glucosyl transferase 85A3
Vigun06g226200	Vu06	33426765	33428165	Peroxidase superfamily protein
Vigun06g226300	Vu06	33432018	33433445	UDP-Glycosyltransferase superfamily protein
Vigun06g226400	Vu06	33442142	33444218	xylem NAC domain 1
Vigun06g226500	Vu06	33448871	33449092	RING/U-box superfamily protein
Vigun06g226600	Vu06	33454708	33463565	phosphatidylserine decarboxylase 2
Vigun06g226700	Vu06	33464560	33465662	Zinc-binding ribosomal protein family protein
Vigun06g226800	Vu06	33467048	33469553	ENTH/ANTH/VHS superfamily protein
Vigun06g226900	Vu06	33472308	33475099	Peroxidase superfamily protein
Vigun06g227000	Vu06	33479367	33483434	nodulin MtN21 /EamA-like transporter family protein
Vigun06g227100	Vu06	33495518	33496950	zinc finger (MYND type) family protein / programmed cell death 2 C-terminal domain-containing protein
Vigun06g227200	Vu06	33497070	33499071	zinc finger (MYND type) family protein / programmed cell death 2 C-terminal domain-containing protein
Vigun06g227300	Vu06	33499404	33501490	Preprotein translocase Sec, Sec61-beta subunit protein
Vigun06g227400	Vu06	33502526	33507562	actin-11
Vigun06g227500	Vu06	33512595	33515580	actin-11
Vigun06g227600	Vu06	33523622	33525628	cytochrome P450, family 71, subfamily B, polypeptide 34
Vigun06g227700	Vu06	33530825	33532800	cytochrome P450, family 71, subfamily B, polypeptide 34
Vigun06g227800	Vu06	33534490	33535482	Vacuolar iron transporter (VIT) family protein
Vigun06g227900	Vu06	33537002	33540173	Ubiquinol-cytochrome C reductase hinge protein
Vigun06g228000	Vu06	33548869	33553428	Pyridoxal phosphate (PLP)-dependent transferases superfamily protein
Vigun06g228100	Vu06	33556038	33557312
Vigun06g228200	Vu06	33572713	33576843	nodulin MtN21 /EamA-like transporter family protein
Vigun06g228300	Vu06	33584506	33586724	nodulin MtN21 /EamA-like transporter family protein
Vigun06g228400	Vu06	33602891	33605034	nodulin MtN21 /EamA-like transporter family protein
Vigun06g228500	Vu06	33605280	33608766
Vigun06g228600	Vu06	33614793	33618539	tubby like protein 10
Vigun06g228700	Vu06	33620521	33622643	Protein of unknown function (DUF793)
Vigun06g228800	Vu06	33623611	33629502	Putative serine esterase family protein
Vigun06g228900	Vu06	33636800	33638436	senescence-associated gene 29
Vigun06g229000	Vu06	33640987	33642291	HXXXD-type acyl-transferase family protein
Vigun06g229100	Vu06	33643813	33646518	Basic-leucine zipper (bZIP) transcription factor family protein
Vigun06g229200	Vu06	33649550	33650452	Fasciclin-like arabinogalactan family protein
Vigun06g229300	Vu06	33651724	33652331
Vigun06g229400	Vu06	33652883	33654701	COP9 signalosome, subunit CSN8
Vigun06g229500	Vu06	33657025	33660350	Late embryogenesis abundant (LEA) hydroxyproline-rich glycoprotein family

## Sheet: CSw8
locusName	chromosome	start(bp)	end(bp)	Functional annotation
Vigun08g202000	Vu08	36612548	36617102	co-factor for nitrate, reductase and xanthine dehydrogenase 5
Vigun08g202100	Vu08	36619791	36620950
Vigun08g202200	Vu08	36635377	36639004	O-Glycosyl hydrolases family 17 protein
Vigun08g202300	Vu08	36646387	36647955	ethylene responsive element binding factor 3
Vigun08g202400	Vu08	36652267	36652818	Plant invertase/pectin methylesterase inhibitor superfamily protein
Vigun08g202500	Vu08	36656523	36663492	EPS15 homology domain 1
Vigun08g202600	Vu08	36664662	36669769	Co-chaperone GrpE family protein
Vigun08g202700	Vu08	36670223	36671416	Domain of unknown function (DUF2431)
Vigun08g202800	Vu08	36672231	36675542	Pectin lyase-like superfamily protein
Vigun08g202900	Vu08	36679954	36681682	Pectin lyase-like superfamily protein
Vigun08g203000	Vu08	36684875	36687227	Pectin lyase-like superfamily protein
Vigun08g203100	Vu08	36689813	36691833	Pectin lyase-like superfamily protein
Vigun08g203200	Vu08	36694248	36696415	Pectin lyase-like superfamily protein
Vigun08g203300	Vu08	36698874	36702255	Pectin lyase-like superfamily protein
Vigun08g203400	Vu08	36709642	36710665	Bifunctional inhibitor/lipid-transfer protein/seed storage 2S albumin superfamily protein
Vigun08g203500	Vu08	36719213	36721275	Bifunctional inhibitor/lipid-transfer protein/seed storage 2S albumin superfamily protein
Vigun08g203600	Vu08	36741007	36742391	F-box/RNI-like superfamily protein
Vigun08g203700	Vu08	36762406	36768205
Vigun08g203800	Vu08	36763798	36764449
Vigun08g203900	Vu08	36773866	36780804
Vigun08g204000	Vu08	36782334	36787652	trigger factor type chaperone family protein
Vigun08g204100	Vu08	36787423	36791418	Phosphatidate cytidylyltransferase family protein
Vigun08g204200	Vu08	36798383	36803131	microtubule-associated proteins 65-1
Vigun08g204300	Vu08	36804867	36807921	hydroxyproline-rich glycoprotein family protein
Vigun08g204400	Vu08	36809975	36811316
Vigun08g204500	Vu08	36811367	36815757	IAA carboxylmethyltransferase 1
Vigun08g204600	Vu08	36822263	36826535	RNA polymerase II, Rpb4, core protein
Vigun08g204700	Vu08	36828318	36836886	RING/FYVE/PHD zinc finger superfamily protein
Vigun08g204800	Vu08	36837876	36841499	lipid-binding serum glycoprotein family protein
Vigun08g204900	Vu08	36842073	36847645	protein phosphatase X 2
Vigun08g205000	Vu08	36851552	36854308	syntaxin of plants 51
Vigun08g205100	Vu08	36855224	36858107	homolog of bacterial cytokinesis Z-ring protein FTSZ 1-1
Vigun08g205200	Vu08	36858591	36860064	ATPase, V0 complex, subunit E
Vigun08g205300	Vu08	36861257	36862623	MBOAT (membrane bound O-acyl transferase) family protein
Vigun08g205400	Vu08	36863395	36872855	ENHANCED DOWNY MILDEW 2
Vigun08g205500	Vu08	36875305	36881374	Actin binding Calponin homology (CH) domain-containing protein
Vigun08g205600	Vu08	36883085	36886039	receptor like protein 6
Vigun08g205700	Vu08	36900594	36903221	receptor like protein 27
Vigun08g205800	Vu08	36908049	36914247	SHV3-like 1
Vigun08g205900	Vu08	36919577	36922673	RmlC-like cupins superfamily protein
Vigun08g206000	Vu08	36924251	36926652	tubulin folding cofactor A (KIESEL)
Vigun08g206100	Vu08	36927339	36929368	Mitochondrial import inner membrane translocase subunit Tim17/Tim22/Tim23 family protein
Vigun08g206200	Vu08	36930459	36936738	Kinesin motor family protein
Vigun08g206300	Vu08	36942110	36945471	Calcium-dependent lipid-binding (CaLB domain) family protein
Vigun08g206400	Vu08	36948804	36953417	RNA-binding (RRM/RBD/RNP motifs) family protein
Vigun08g206500	Vu08	36971976	36974483	Leucine-rich repeat protein kinase family protein
Vigun08g206600	Vu08	36977592	36980140	Protein kinase superfamily protein
Vigun08g206700	Vu08	36985407	36990119	FRIGIDA like 2
Vigun08g206800	Vu08	36992074	36997670	WRKY family transcription factor family protein
Vigun08g206900	Vu08	37000063	37001350	zinc finger protein-related
Vigun08g207000	Vu08	37001351	37004357	scarecrow-like 5
Vigun08g207100	Vu08	37007605	37010065
Vigun08g207200	Vu08	37010066	37012797	Mitochondrial transcription termination factor family protein
Vigun08g207300	Vu08	37014225	37019598	CCCH-type zinc fingerfamily protein with RNA-binding domain
Vigun08g207400	Vu08	37021435	37022105
Vigun08g207500	Vu08	37026833	37027668	Copper transport protein family
Vigun08g207600	Vu08	37028242	37036388	CBS domain-containing protein / transporter associated domain-containing protein
Vigun08g207700	Vu08	37044668	37044910
Vigun08g207800	Vu08	37044834	37047996	receptor like protein 53
Vigun08g207900	Vu08	37064801	37067692	receptor like protein 7
Vigun08g208000	Vu08	37085488	37088131	multidrug resistance-associated protein 3
Vigun08g208100	Vu08	37093957	37099349	receptor like protein 6
Vigun08g208200	Vu08	37102079	37108680	multidrug resistance-associated protein 3
Vigun08g208300	Vu08	37115557	37121763	multidrug resistance-associated protein 3
Vigun08g208400	Vu08	37123450	37125763
Vigun08g208500	Vu08	37136113	37138784
Vigun08g208600	Vu08	37140076	37142180	cytochrome p450, family 71, subfamily B, polypeptide 11
Vigun08g208700	Vu08	37169086	37173255	Tetratricopeptide repeat (TPR)-like superfamily protein
Vigun08g208800	Vu08	37174751	37178435	20S proteasome beta subunit PBB2
Vigun08g208900	Vu08	37179634	37181148	serine acetyltransferase 2;2
Vigun08g209000	Vu08	37183083	37185401	Pectin lyase-like superfamily protein
Vigun08g209100	Vu08	37187492	37189669	Pectin lyase-like superfamily protein
Vigun08g209200	Vu08	37190587	37195309	Haloacid dehalogenase-like hydrolase (HAD) superfamily protein
Vigun08g209300	Vu08	37196806	37198184
Vigun08g209400	Vu08	37201397	37205359	Spo11/DNA topoisomerase VI, subunit A protein
Vigun08g209500	Vu08	37205606	37208064	Outward rectifying potassium channel protein
Vigun08g209600	Vu08	37209533	37210620
Vigun08g209700	Vu08	37210976	37213555	Pyridoxal-5\'-phosphate-dependent enzyme family protein
Vigun08g209800	Vu08	37213660	37215684
Vigun08g209900	Vu08	37216699	37218741
Vigun08g210000	Vu08	37220494	37221902	nuclear factor Y, subunit B3
Vigun08g210100	Vu08	37222900	37226780
Vigun08g210200	Vu08	37225083	37225532
Vigun08g210300	Vu08	37227254	37231034	nicotinate/nicotinamide mononucleotide adenyltransferase
Vigun08g210400	Vu08	37231575	37234753	Concanavalin A-like lectin protein kinase family protein
Vigun08g210500	Vu08	37237011	37239999
Vigun08g210600	Vu08	37243333	37250852	NOL1/NOP2/sun family protein / antitermination NusB domain-containing protein
Vigun08g210700	Vu08	37251129	37255594	cellulose synthase like E1
Vigun08g210800	Vu08	37260478	37263931	cellulose synthase like E1
Vigun08g210900	Vu08	37267840	37275892	cellulose synthase like E1
Vigun08g211000	Vu08	37285511	37289640	Plant protein of unknown function (DUF827)
Vigun08g211100	Vu08	37290920	37293882	Sucrase/ferredoxin-like family protein
Vigun08g211200	Vu08	37293990	37297956	Sec14p-like phosphatidylinositol transfer family protein
Vigun08g211300	Vu08	37299540	37301638	accelerated cell death 2 (ACD2)
Vigun08g211400	Vu08	37314275	37317969	oligopeptide transporter 1
Vigun08g211500	Vu08	37319214	37322791	oligopeptide transporter 1
Vigun08g211600	Vu08	37323203	37326093	Uncharacterised protein family (UPF0172)
Vigun08g211700	Vu08	37328563	37335764	Kinase-related protein of unknown function (DUF1296)
Vigun08g211800	Vu08	37336993	37340185	Nucleotide/sugar transporter family protein
Vigun08g211900	Vu08	37342288	37346160	ABC-2 type transporter family protein
Vigun08g212000	Vu08	37346619	37349568
Vigun08g212100	Vu08	37354740	37357086	RING/U-box superfamily protein
Vigun08g212200	Vu08	37357523	37358403	serine-rich protein-related
Vigun08g212300	Vu08	37358963	37362292	HEAT SHOCK PROTEIN 81.4
Vigun08g212400	Vu08	37366302	37369933	HEAT SHOCK PROTEIN 81.4
Vigun08g212500	Vu08	37386343	37390692	Leucine-rich receptor-like protein kinase family protein
Vigun08g212600	Vu08	37392155	37396150	regulatory protein RecX family protein
Vigun08g212700	Vu08	37396866	37397795	Plant protein of unknown function (DUF868)
Vigun08g212800	Vu08	37398683	37409186	kinesin-like protein 1
Vigun08g212900	Vu08	37413061	37413414	Bifunctional inhibitor/lipid-transfer protein/seed storage 2S albumin superfamily protein
Vigun08g213000	Vu08	37417633	37425773	uridine kinase-like 4
Vigun08g213100	Vu08	37427115	37429525	Aldolase superfamily protein
Vigun08g213200	Vu08	37429870	37431437	Late embryogenesis abundant (LEA) hydroxyproline-rich glycoprotein family
Vigun08g213300	Vu08	37433003	37434090	Copper transport protein family
Vigun08g213400	Vu08	37436850	37437568
Vigun08g213500	Vu08	37440242	37441395	Chaperone DnaJ-domain superfamily protein
Vigun08g213600	Vu08	37443551	37448217	seed imbibition 1
Vigun08g213700	Vu08	37448313	37451817	cytochrome c oxidase 15
Vigun08g213800	Vu08	37459054	37464210	amino acid permease 7
Vigun08g213900	Vu08	37464452	37468575	CCCH-type zinc fingerfamily protein with RNA-binding domain
Vigun08g214000	Vu08	37470590	37474418	amino acid permease 7
Vigun08g214100	Vu08	37474514	37478091	nuclear factor Y, subunit A9
Vigun08g214200	Vu08	37481207	37481416
Vigun08g214300	Vu08	37484272	37486763	Chaperonin-like RbcX protein
Vigun08g214400	Vu08	37488181	37495142	ARM repeat superfamily protein
Vigun08g214500	Vu08	37495764	37499369	Nucleotide-diphospho-sugar transferases superfamily protein
Vigun08g214600	Vu08	37504120	37510370	Neutral/alkaline non-lysosomal ceramidase
Vigun08g214700	Vu08	37511044	37520110	cytosolic enolase
Vigun08g214800	Vu08	37520722	37522288	proliferating cell nuclear antigen 2
Vigun08g214900	Vu08	37529166	37532671	ADP glucose pyrophosphorylase 1
Vigun08g215000	Vu08	37548370	37552947	Transducin/WD40 repeat-like superfamily protein
Vigun08g215100	Vu08	37557348	37563018	phytochromobilin:ferredoxin oxidoreductase, chloroplast / phytochromobilin synthase (HY2)
Vigun08g215200	Vu08	37570738	37571935
Vigun08g215300	Vu08	37573267	37573719	F-box family protein
Vigun08g215400	Vu08	37576557	37580169	DNAJ heat shock N-terminal domain-containing protein
Vigun08g215500	Vu08	37581987	37593083	LRR and NB-ARC domains-containing disease resistance protein
Vigun08g215600	Vu08	37619314	37626500	LRR and NB-ARC domains-containing disease resistance protein
Vigun08g215700	Vu08	37647529	37655701	NB-ARC domain-containing disease resistance protein
Vigun08g215800	Vu08	37654987	37657398
Vigun08g215900	Vu08	37660186	37663682	Sterile alpha motif (SAM) domain-containing protein
Vigun08g216000	Vu08	37666717	37673691	Nucleoporin, Nup133/Nup155-like
Vigun08g216100	Vu08	37675173	37679270	ATPase E1-E2 type family protein / haloacid dehalogenase-like hydrolase family protein
Vigun08g216200	Vu08	37679288	37684125	photosystem II stability/assembly factor, chloroplast (HCF136)
Vigun08g216300	Vu08	37686504	37688165	photosystem II light harvesting complex gene 2.1
Vigun08g216400	Vu08	37689084	37692467	DNA-directed RNA polymerase II
Vigun08g216500	Vu08	37693800	37694836
Vigun08g216600	Vu08	37696289	37702004	HEAT SHOCK PROTEIN 89.1
Vigun08g216700	Vu08	37702263	37706811	Tetratricopeptide repeat (TPR)-like superfamily protein
Vigun08g216800	Vu08	37707492	37710567	Protein of unknown function (DUF1423)
Vigun08g216900	Vu08	37710611	37711198	Fasciclin-like arabinogalactan family protein
Vigun08g217000	Vu08	37723939	37734037	histidine kinase 2
Vigun08g217100	Vu08	37734459	37736414	Carbohydrate-binding X8 domain superfamily protein
Vigun08g217200	Vu08	37736592	37737890	Carbohydrate-binding X8 domain superfamily protein
Vigun08g217300	Vu08	37739529	37740451	Carbohydrate-binding X8 domain superfamily protein
Vigun08g217400	Vu08	37748937	37752550	GRAS family transcription factor
Vigun08g217500	Vu08	37753417	37757433	zinc-dependent activator protein-1
Vigun08g217600	Vu08	37759183	37759825
Vigun08g217700	Vu08	37768260	37770174	DGCR14-related
Vigun08g217800	Vu08	37770920	37773229	Protein kinase superfamily protein
Vigun08g217900	Vu08	37777273	37780514	Phototropic-responsive NPH3 family protein
Vigun08g218000	Vu08	37785469	37790480	RNA-binding (RRM/RBD/RNP motifs) family protein
Vigun08g218100	Vu08	37792897	37794860	Auxin-responsive family protein
Vigun08g218200	Vu08	37795356	37799342	Mo25 family protein
Vigun08g218300	Vu08	37801899	37803958	Ribosomal L18p/L5e family protein
Vigun08g218400	Vu08	37805353	37807546	Pectin lyase-like superfamily protein
Vigun08g218500	Vu08	37808725	37813509	Transducin/WD40 repeat-like superfamily protein
Vigun08g218600	Vu08	37814423	37820751	SUPPRESSOR OF AUXIN RESISTANCE 3
Vigun08g218700	Vu08	37822191	37824131	NAD(P)-linked oxidoreductase superfamily protein
Vigun08g218800	Vu08	37828511	37830245	NAD(P)-linked oxidoreductase superfamily protein
Vigun08g218900	Vu08	37833580	37835714
Vigun08g219000	Vu08	37836527	37837738
Vigun08g219100	Vu08	37841153	37843147	Immunoglobulin E-set superfamily protein
Vigun08g219200	Vu08	37846155	37848500	FASCICLIN-like arabinoogalactan 7
Vigun08g219300	Vu08	37852149	37858487	fimbrin-like protein 2
Vigun08g219400	Vu08	37860121	37863627	Ypt/Rab-GAP domain of gyp1p superfamily protein
Vigun08g219500	Vu08	37870660	37872408	O-methyltransferase 1
Vigun08g219600	Vu08	37873735	37876259	emp24/gp25L/p24 family/GOLD family protein
Vigun08g219700	Vu08	37877155	37877818	RPM1-interacting protein 4 (RIN4) family protein
Vigun08g219800	Vu08	37879481	37879666
Vigun08g219900	Vu08	37880584	37883265	Tim10/DDP family zinc finger protein
Vigun08g220000	Vu08	37893277	37897769	acetoacetyl-CoA thiolase 2
Vigun08g220100	Vu08	37901364	37906833	Protein kinase superfamily protein
Vigun08g220200	Vu08	37908861	37912587	3\'-5\'-exoribonuclease family protein
Vigun08g220300	Vu08	37912605	37915575	nudix hydrolase homolog 2
Vigun08g220400	Vu08	37916788	37918630	FASCICLIN-like arabinogalactan 2
Vigun08g220500	Vu08	37926869	37930629	5\'-AMP-activated protein kinase beta-2 subunit protein
Vigun08g220600	Vu08	37929522	37931798
Vigun08g220700	Vu08	37932014	37935579	Tetratricopeptide repeat (TPR)-like superfamily protein
Vigun08g220800	Vu08	37938742	37939819
Vigun08g220900	Vu08	37944978	37948715	Zinc finger (C3HC4-type RING finger) family protein
Vigun08g221000	Vu08	37953632	37954759
Vigun08g221100	Vu08	37969272	37976639
Vigun08g221200	Vu08	37978590	37981522	PHE ammonia lyase 1
Vigun08g221300	Vu08	37981748	37984713	Endomembrane protein 70 protein family
Vigun08g221400	Vu08	37986457	37988264	photosystem I light harvesting complex gene 3
Vigun08g221500	Vu08	37989736	37992659	Acyl-CoA N-acyltransferases (NAT) superfamily protein
Vigun08g221600	Vu08	37994919	37999767	Coproporphyrinogen III oxidase
Vigun08g221700	Vu08	37999916	38001622	AAA-type ATPase family protein
Vigun08g221800	Vu08	38002613	38005783	Tetratricopeptide repeat (TPR)-like superfamily protein
Vigun08g221900	Vu08	38006378	38007787	UDP-Glycosyltransferase superfamily protein
Vigun08g222000	Vu08	38014368	38016507	UDP-Glycosyltransferase superfamily protein
Vigun08g222100	Vu08	38017386	38019645	associated protein 19
Vigun08g222200	Vu08	38020005	38023101	zinc transporter 5 precursor
Vigun08g222300	Vu08	38028099	38031859	phosphorylcholine cytidylyltransferase
Vigun08g222400	Vu08	38033233	38033754	VQ motif-containing protein
Vigun08g222500	Vu08	38036945	38044096	RING/U-box superfamily protein
Vigun08g222600	Vu08	38045218	38046419
Vigun08g222700	Vu08	38046406	38048904	UDP-Glycosyltransferase superfamily protein
Vigun08g222800	Vu08	38053774	38060819	BR-signaling kinase 1
Vigun08g222900	Vu08	38063397	38068488	Protein of unknown function (DUF630 and DUF632)
Vigun08g223000	Vu08	38077144	38083013	O-fucosyltransferase family protein
Vigun08g223100	Vu08	38086756	38093406	MATE efflux family protein
Vigun08g223200	Vu08	38094903	38101485	MATE efflux family protein
Vigun08g223300	Vu08	38101726	38103676	isocitrate dehydrogenase 1
Vigun08g223400	Vu08	38103485	38105642	Phosphoglycerate mutase family protein
Vigun08g223500	Vu08	38107101	38107802	C2H2-like zinc finger protein
Vigun08g223600	Vu08	38118405	38121175	Plant regulator RWP-RK family protein
Vigun08g223700	Vu08	38124729	38127355	DNA repair-recombination protein (RAD50)
Vigun08g223800	Vu08	38135713	38164816	Patched family protein
Vigun08g223900	Vu08	38166490	38169619	Protein kinase superfamily protein
Vigun08g224000	Vu08	38172545	38184442	Calcium-binding EF hand family protein
Vigun08g224100	Vu08	38185746	38189326	glutamate receptor 2
Vigun08g224200	Vu08	38190037	38193013	homoserine kinase
Vigun08g224300	Vu08	38194310	38201355	tonoplast monosaccharide transporter2
Vigun08g224400	Vu08	38204655	38213639	Calcium-dependent protein kinase family protein

[truncated: 7 more sheets: CPodl3, CPodl8, CLl8, CLw8, CLw1, CSp5, CSp9]
